# Supplementary material for: Global Corrections to Reference Irradiance Spectra for Non-Clear-Sky Conditions
Source: Environ Sci Technol. 2023 Feb 3;57(6):2682–90. doi: 10.1021/acs.est.2c07359 (PMC9933536; doi:10.1021/acs.est.2c07359)
Supplement: Supplementary file 2 — es2c07359_si_002.xlsx [file es2c07359_si_002.xlsx]

## Sheet: CF_spring
		Longitude
		-179.5	-178.5	-177.5	-176.5	-175.5	-174.5	-173.5	-172.5	-171.5	-170.5	-169.5	-168.5	-167.5	-166.5	-165.5	-164.5	-163.5	-162.5	-161.5	-160.5	-159.5	-158.5	-157.5	-156.5	-155.5	-154.5	-153.5	-152.5	-151.5	-150.5	-149.5	-148.5	-147.5	-146.5	-145.5	-144.5	-143.5	-142.5	-141.5	-140.5	-139.5	-138.5	-137.5	-136.5	-135.5	-134.5	-133.5	-132.5
Latitude	75	NA	NA	NA	NA	NA	NA	NA	NA	NA	NA	NA	NA	NA	NA	NA	NA	NA	NA	NA	NA	NA	NA	NA	NA	NA	NA	NA	NA	NA	NA	NA	NA	NA	NA	NA	NA	NA	NA	NA	NA	NA	NA	NA	NA	NA	NA	NA	NA
	74	NA	NA	NA	NA	NA	NA	NA	NA	NA	NA	NA	NA	NA	NA	NA	NA	NA	NA	NA	NA	NA	NA	NA	NA	NA	NA	NA	NA	NA	NA	NA	NA	NA	NA	NA	NA	NA	NA	NA	NA	NA	NA	NA	NA	NA	NA	NA	NA
	73	NA	NA	NA	NA	NA	NA	NA	NA	NA	NA	NA	NA	NA	NA	NA	NA	NA	NA	NA	NA	NA	NA	NA	NA	NA	NA	NA	NA	NA	NA	NA	NA	NA	NA	NA	NA	NA	NA	NA	NA	NA	NA	NA	NA	NA	NA	NA	NA
	72	NA	NA	NA	NA	NA	NA	NA	NA	NA	NA	NA	NA	NA	NA	NA	NA	NA	NA	NA	NA	NA	NA	NA	NA	NA	NA	NA	NA	NA	NA	NA	NA	NA	NA	NA	NA	NA	NA	NA	NA	NA	NA	NA	NA	NA	NA	NA	NA
	71	NA	NA	NA	NA	NA	NA	NA	NA	NA	NA	NA	NA	NA	NA	NA	NA	NA	NA	NA	NA	NA	NA	NA	NA	NA	NA	NA	NA	NA	NA	NA	NA	NA	NA	NA	NA	NA	NA	NA	NA	NA	NA	NA	NA	NA	NA	NA	NA
	70	NA	NA	NA	NA	NA	NA	NA	NA	NA	NA	NA	NA	NA	NA	NA	NA	NA	NA	NA	NA	NA	NA	NA	NA	NA	NA	NA	NA	NA	NA	NA	NA	NA	NA	NA	NA	NA	NA	NA	NA	NA	NA	NA	NA	NA	NA	NA	NA
	69	NA	NA	NA	NA	NA	NA	NA	NA	NA	NA	NA	NA	NA	NA	NA	NA	NA	0.645411	0.644408	0.642247	0.63158	0.617823	0.608581	0.599044	0.596301	0.600628	0.606555	0.606046	0.602258	0.599112	0.606681	0.607679	0.61333	0.624097	0.614793	0.62183	0.619454	0.618204	0.627769	0.634138	NA	NA	NA	NA	NA	NA	NA	NA
	68	0.577556	NA	NA	NA	NA	NA	NA	NA	NA	NA	NA	NA	NA	NA	NA	NA	NA	0.657244	0.652391	0.642049	0.647187	0.638089	0.637077	0.63075	0.619251	0.611666	0.614016	0.612751	0.614194	0.610852	0.611798	0.604236	0.620561	0.646747	0.655697	0.666089	0.680986	0.680739	0.653879	0.637232	0.651081	0.6608	0.631278	0.615767	0.641293	0.669226	0.640744	0.636824
	67	0.569893	0.561011	0.55812	0.553857	NA	NA	NA	NA	NA	NA	NA	NA	NA	NA	NA	NA	NA	NA	NA	0.648459	0.6908	0.669555	0.665642	0.668078	0.670023	0.686727	0.700519	0.697341	0.686168	0.669133	0.651592	0.69074	0.722198	0.749641	0.769034	0.776152	0.775387	0.763399	0.752096	0.717892	0.678998	0.673401	0.669095	0.643896	0.637594	0.654283	0.656907	0.67867
	66	NA	NA	NA	NA	0.57841	NA	NA	NA	NA	NA	NA	NA	NA	NA	NA	NA	NA	NA	NA	0.600056	0.640076	0.658032	0.674504	0.685385	0.708322	0.710005	0.710361	0.697605	0.67589	0.688952	0.71979	0.73014	0.721399	0.714285	0.718906	0.725033	0.734286	0.736394	0.724131	0.674019	0.656908	0.675471	0.68624	0.672429	0.660377	0.662818	0.657935	0.656187
	65	NA	NA	NA	NA	NA	NA	NA	NA	NA	NA	NA	NA	NA	NA	NA	NA	NA	NA	NA	0.632107	0.642316	0.670306	0.687154	0.688079	0.692979	0.682976	0.695941	0.707761	0.714624	0.721393	0.72028	0.72666	0.709556	0.695675	0.677175	0.662169	0.65899	0.675916	0.698916	0.672685	0.622044	0.625671	0.639029	0.633066	0.623655	0.622674	0.607924	0.598479
	64	NA	NA	NA	NA	NA	NA	NA	NA	NA	NA	NA	NA	NA	NA	NA	NA	NA	NA	NA	0.66172	0.64586	0.673109	0.672823	0.685915	0.69104	0.69345	0.699194	0.69327	0.695816	0.69022	0.68044	0.657716	0.621606	0.640565	0.684107	0.685447	0.660986	0.676229	0.686598	0.695739	0.706755	0.680803	0.656916	0.655002	0.668853	0.668631	0.670691	0.64185
	63	NA	NA	NA	NA	NA	NA	NA	NA	NA	NA	NA	NA	NA	NA	NA	NA	NA	NA	NA	0.63791	0.65696	0.652987	0.65121	0.662636	0.683311	0.686041	0.681925	0.639915	0.586309	0.57613	0.596459	0.590005	0.592295	0.57749	0.599386	0.615731	0.654789	0.679011	0.689769	0.694194	0.702331	0.702583	0.712219	0.717272	0.699612	0.692242	0.682758	0.680347
	62	NA	NA	NA	NA	NA	NA	NA	NA	NA	NA	NA	NA	NA	NA	NA	0.608493	0.612925	0.62072	0.635836	0.649452	0.641596	0.644467	0.651226	0.664589	0.661752	0.640608	0.588803	0.513229	0.614888	0.66838	0.637805	0.599847	0.60047	0.654078	0.685331	0.640869	0.59991	0.607796	0.649126	0.686757	0.701483	0.689191	0.683396	0.706012	0.712545	0.684983	0.664976	0.680252
	61	NA	NA	NA	NA	NA	NA	NA	NA	NA	NA	NA	NA	NA	NA	NA	NA	0.602278	0.637983	0.646641	0.631486	0.625282	0.613084	0.629941	0.640431	0.639128	0.638665	0.568106	NA	NA	NA	NA	0.557386	0.568213	0.573244	0.556689	0.580671	0.583306	0.624912	0.60049	0.578758	0.625553	0.682589	0.699843	0.699075	0.70118	0.686657	0.673548	0.678747
	60	NA	NA	NA	NA	NA	NA	NA	NA	NA	NA	NA	NA	NA	NA	NA	NA	0.761053	0.831198	0.632166	0.603157	0.552813	0.57761	0.610738	0.634781	0.641848	0.630329	0.561367	NA	NA	NA	0.592096	0.587168	0.649917	0.682009	0.679693	0.642343	0.631798	0.630382	0.602686	0.597821	0.563825	0.550549	0.639001	0.639063	0.63527	0.702611	0.701373	0.697948
	59	NA	NA	NA	NA	NA	NA	NA	NA	NA	NA	NA	NA	NA	NA	NA	0.987323	1.00671	0.980815	0.714545	0.750215	0.689321	0.670333	NA	0.632994	0.632153	0.562732	0.646668	0.699311	0.667702	0.680498	0.704933	0.709428	0.711803	0.712357	0.713674	0.711287	0.708213	0.705459	0.703699	0.699344	0.683442	0.648054	0.563124	0.566297	0.614523	0.578458	0.677377	0.699453
	58	0.584376	NA	NA	NA	NA	NA	NA	NA	NA	NA	NA	NA	NA	NA	0.847431	0.854391	0.875147	0.875551	0.936717	0.968842	NA	NA	NA	0.603114	0.605869	NA	NA	0.619439	0.709062	0.702698	0.701864	0.704915	0.706716	0.701976	0.703376	0.703039	0.701778	0.701251	0.701007	0.7035	0.702265	0.695542	0.685753	0.632987	0.610183	0.616246	0.626558	0.632323
	57	0.589963	0.591505	0.589515	0.5853	0.586178	NA	NA	NA	NA	NA	NA	NA	NA	0.761246	0.76433	0.777141	0.780377	0.777866	0.790364	NA	NA	NA	0.591246	0.650626	0.712834	0.646054	0.631217	0.688195	0.704245	0.697993	0.692146	0.689764	0.695429	0.698988	0.69456	0.694251	0.695725	0.695612	0.693557	0.695071	0.700369	0.696867	0.691574	0.689928	0.624661	0.622582	0.612245	0.582303
	56	0.596098	0.597287	0.596338	0.594921	0.596289	0.598787	0.597304	0.604223	0.614965	0.627418	0.638693	0.645096	0.658711	0.67593	0.678941	0.676767	0.680249	0.686325	0.639389	NA	NA	0.658624	0.710474	0.704273	0.685687	0.674403	0.678863	0.684452	0.688826	0.683648	0.678941	0.675692	0.675239	0.680813	0.680978	0.681282	0.683363	0.686252	0.685318	0.690483	0.691027	0.690488	0.689076	0.686287	0.690087	0.667902	0.618659	0.591715
	55	0.608256	0.603028	0.600563	0.600561	0.600579	0.603397	0.60953	0.612967	0.612993	0.609438	0.612355	0.622422	0.632458	0.642869	0.644753	0.601528	0.609183	0.621228	0.676203	0.681866	0.693062	0.71025	0.694837	0.678276	0.666125	0.665975	0.669059	0.670301	0.66967	0.664266	0.664403	0.665564	0.667184	0.668189	0.669871	0.668988	0.670709	0.673737	0.676856	0.683174	0.68417	0.685268	0.688017	0.68722	0.691956	0.694398	0.661849	0.611578
	54	0.609079	0.605657	0.602319	0.608495	0.612554	0.608996	0.608335	0.613974	0.614741	0.616431	0.624506	0.630238	0.620836	0.575491	0.625772	0.659276	0.688978	0.679851	0.683424	0.680173	0.67917	0.675176	0.670249	0.664177	0.66238	0.664874	0.663416	0.656121	0.65494	0.652476	0.653197	0.655554	0.659249	0.658892	0.66296	0.662834	0.663066	0.666187	0.667433	0.67212	0.67346	0.680722	0.686056	0.684767	0.685202	0.691407	0.680789	0.614395
	53	0.607511	0.604052	0.609905	0.613011	0.616054	0.61074	0.612067	0.61437	0.609761	0.603305	0.612217	NA	NA	0.673331	0.667488	0.654127	0.652792	0.652329	0.658323	0.661257	0.662338	0.660311	0.658651	0.651221	0.654543	0.657445	0.652959	0.649126	0.644916	0.650589	0.652489	0.653304	0.652975	0.654704	0.654555	0.653856	0.654892	0.65998	0.659607	0.661156	0.660614	0.668469	0.674735	0.680725	0.681118	0.68267	0.690519	0.633692
	52	0.607364	0.59567	0.589412	0.570496	0.604267	0.589177	0.601424	0.617116	0.621205	0.629028	0.634115	0.642136	0.648476	0.650402	0.647826	0.642377	0.645333	0.6439	0.647819	0.651066	0.649784	0.647995	0.647242	0.644881	0.640294	0.642985	0.642864	0.638884	0.642037	0.646324	0.650534	0.650826	0.645976	0.647096	0.646891	0.647088	0.646971	0.652819	0.655537	0.65633	0.662156	0.662701	0.668153	0.675041	0.68235	0.687607	0.691025	0.699353
	51	0.60904	0.618086	0.623269	0.629454	0.630545	0.633942	0.633919	0.627068	0.628624	0.62759	0.633441	0.640303	0.639165	0.643124	0.645574	0.641469	0.637106	0.633174	0.631224	0.636102	0.639227	0.635196	0.635819	0.632463	0.630307	0.629687	0.628996	0.636561	0.642159	0.644379	0.64709	0.649968	0.645268	0.644913	0.648507	0.6493	0.651155	0.653993	0.65418	0.653067	0.660748	0.663044	0.668394	0.673574	0.683931	0.689575	0.689604	0.688935
	50	0.614416	0.619562	0.626171	0.630373	0.629186	0.628042	0.629875	0.627182	0.630082	0.628404	0.63049	0.633519	0.63423	0.63898	0.64436	0.643242	0.638228	0.634027	0.63498	0.636676	0.636181	0.634947	0.634683	0.633353	0.63207	0.628201	0.626304	0.63563	0.641949	0.644019	0.643754	0.645478	0.644899	0.648338	0.652782	0.655998	0.655534	0.655998	0.65632	0.656607	0.657699	0.662605	0.672291	0.677823	0.681173	0.685462	0.689697	0.692664
	49	0.620167	0.621935	0.626769	0.633569	0.629117	0.627177	0.627821	0.625707	0.626252	0.627809	0.628978	0.631224	0.632287	0.633304	0.635491	0.638163	0.63563	0.635157	0.631285	0.629843	0.631148	0.634203	0.634164	0.633226	0.631777	0.631041	0.634445	0.640275	0.645125	0.645175	0.645956	0.647594	0.648984	0.653537	0.657881	0.661293	0.659367	0.661125	0.658589	0.66147	0.663496	0.665235	0.671319	0.676827	0.685683	0.68808	0.686132	0.692185
	48	0.622185	0.621619	0.626072	0.629128	0.628065	0.627052	0.623023	0.627021	0.630366	0.630572	0.63403	0.634242	0.632928	0.63299	0.63376	0.637242	0.631681	0.628248	0.625535	0.627121	0.628651	0.634584	0.633883	0.636227	0.631869	0.631242	0.637574	0.642563	0.643366	0.642337	0.645407	0.650584	0.648364	0.649025	0.655955	0.658104	0.657957	0.662066	0.663366	0.663588	0.671119	0.670682	0.666718	0.673902	0.688854	0.690002	0.691373	0.699844
	47	0.622326	0.622762	0.621927	0.62232	0.624351	0.626038	0.621717	0.621601	0.62363	0.629033	0.633218	0.632851	0.6325	0.632331	0.630084	0.632021	0.627218	0.623765	0.623853	0.62828	0.631262	0.638642	0.636888	0.640228	0.639728	0.639615	0.641634	0.645007	0.642453	0.648245	0.65063	0.659891	0.655904	0.650342	0.651105	0.654698	0.66083	0.667801	0.668756	0.666141	0.670695	0.670265	0.66558	0.670463	0.680251	0.688514	0.689684	0.693765
	46	0.618737	0.620537	0.614513	0.618687	0.621879	0.611978	0.611168	0.618169	0.615332	0.621596	0.625703	0.630649	0.636937	0.637347	0.628408	0.629693	0.626877	0.62645	0.623272	0.621821	0.630983	0.641297	0.646921	0.648137	0.649627	0.653521	0.649923	0.646284	0.649231	0.655929	0.656439	0.656958	0.657162	0.65743	0.652519	0.654701	0.65862	0.661513	0.665976	0.668973	0.671983	0.672538	0.670035	0.67494	0.679174	0.679869	0.68264	0.690211
	45	0.615626	0.609467	0.600978	0.611638	0.609143	0.601497	0.608584	0.6142	0.61301	0.614449	0.62223	0.623962	0.63307	0.63153	0.627393	0.625067	0.625197	0.629772	0.625276	0.622283	0.628512	0.636193	0.641227	0.647902	0.652295	0.655042	0.648886	0.643673	0.648895	0.656439	0.655214	0.65281	0.652065	0.654195	0.653551	0.653456	0.655255	0.653918	0.661056	0.668656	0.667952	0.666332	0.665947	0.677457	0.682519	0.683462	0.68539	0.693817
	44	0.614701	0.611726	0.604946	0.608785	0.610007	0.607868	0.613632	0.616966	0.614577	0.620595	0.624578	0.626282	0.627603	0.624863	0.629103	0.627619	0.630568	0.632784	0.629973	0.624645	0.634113	0.643323	0.643367	0.646899	0.647051	0.643767	0.644699	0.641679	0.648185	0.650163	0.651705	0.654872	0.652779	0.649937	0.652703	0.653682	0.651932	0.658276	0.665179	0.665668	0.667829	0.66507	0.66807	0.673952	0.683528	0.684913	0.693139	0.703982
	43	0.61351	0.612487	0.611604	0.610639	0.611748	0.612387	0.6134	0.619892	0.624354	0.629873	0.631173	0.631654	0.635546	0.634612	0.637496	0.640036	0.641723	0.63995	0.641226	0.633624	0.638694	0.643106	0.646418	0.64958	0.646693	0.644241	0.644947	0.648824	0.64801	0.650743	0.658123	0.656674	0.66196	0.653622	0.656393	0.659507	0.653395	0.656623	0.664426	0.664297	0.66494	0.670508	0.676337	0.681815	0.689158	0.692635	0.694242	0.709572
	42	0.611872	0.611341	0.60586	0.610327	0.613479	0.618436	0.617457	0.623797	0.630651	0.633018	0.635985	0.637762	0.638923	0.639107	0.639966	0.64238	0.648599	0.651456	0.643117	0.643985	0.648602	0.645609	0.648096	0.652397	0.649161	0.651395	0.651413	0.654094	0.658975	0.663849	0.665252	0.666619	0.66066	0.6535	0.659448	0.659286	0.657542	0.664782	0.667989	0.669731	0.668029	0.671775	0.678838	0.688989	0.692173	0.699718	0.708397	0.719002
	41	0.616094	0.614462	0.615198	0.619751	0.619896	0.618493	0.6268	0.631587	0.630044	0.639562	0.63803	0.640726	0.644136	0.643575	0.639466	0.642799	0.651873	0.653981	0.648091	0.64701	0.645416	0.648255	0.649258	0.655783	0.65635	0.658846	0.657385	0.663996	0.669557	0.672785	0.674824	0.672481	0.671334	0.667204	0.661004	0.664586	0.669794	0.675276	0.67766	0.673149	0.677576	0.680016	0.685974	0.694918	0.700972	0.709817	0.720464	0.720966
	40	0.621613	0.620667	0.626248	0.624126	0.617108	0.625127	0.632417	0.637861	0.640484	0.645669	0.648758	0.653994	0.653586	0.650965	0.646485	0.647235	0.656848	0.656703	0.64951	0.654692	0.655198	0.654959	0.651791	0.658982	0.667515	0.66615	0.662916	0.669043	0.676735	0.683832	0.682997	0.676908	0.676408	0.675088	0.674596	0.677536	0.684421	0.682618	0.678129	0.680905	0.683531	0.692545	0.697692	0.701593	0.711995	0.719365	0.722592	0.72976
	39	0.629366	0.62924	0.633535	0.636476	0.634725	0.641559	0.64907	0.646159	0.647944	0.655068	0.666305	0.665139	0.664145	0.662186	0.657223	0.65619	0.658926	0.662278	0.662876	0.662039	0.663647	0.664339	0.659592	0.668064	0.669424	0.672985	0.677502	0.683274	0.688037	0.691128	0.686008	0.686459	0.690418	0.69208	0.689203	0.693883	0.697756	0.697301	0.696497	0.70062	0.703149	0.709186	0.713732	0.715504	0.717976	0.726796	0.739722	0.748212
	38	0.648349	0.64851	0.649645	0.651673	0.651018	0.656062	0.657309	0.663742	0.664463	0.667141	0.67663	0.677025	0.674342	0.670451	0.666347	0.661416	0.662936	0.661049	0.66705	0.673903	0.672939	0.672162	0.676414	0.684584	0.684495	0.690392	0.693561	0.698671	0.695337	0.700442	0.698899	0.701754	0.708702	0.710159	0.707428	0.709345	0.708579	0.712287	0.713626	0.710218	0.712704	0.726432	0.73275	0.729505	0.728993	0.740571	0.75338	0.75487
	37	0.6646	0.665115	0.669117	0.67271	0.667842	0.666498	0.670008	0.677239	0.677274	0.678698	0.681373	0.68457	0.68292	0.679798	0.678922	0.674435	0.675183	0.675072	0.675075	0.681725	0.682007	0.686222	0.693681	0.70341	0.702642	0.707609	0.707225	0.71134	0.714901	0.713203	0.711986	0.718793	0.71969	0.718043	0.721559	0.721778	0.723191	0.7238	0.723716	0.724031	0.725056	0.734525	0.737125	0.735764	0.739819	0.752119	0.759152	0.764344
	36	0.673545	0.678713	0.68182	0.683529	0.684981	0.680594	0.686108	0.688183	0.693318	0.695797	0.690414	0.697371	0.694601	0.691975	0.691266	0.687392	0.689398	0.692042	0.694044	0.695666	0.702718	0.707783	0.712041	0.718951	0.714415	0.70999	0.713323	0.725032	0.728873	0.72986	0.729948	0.733165	0.731316	0.730098	0.73252	0.732877	0.73143	0.73415	0.73801	0.740872	0.738586	0.74344	0.74439	0.748175	0.753428	0.767253	0.77115	0.774765
	35	0.692898	0.700833	0.702613	0.705804	0.703779	0.700029	0.704408	0.706592	0.711027	0.709701	0.711582	0.714168	0.71308	0.714319	0.709864	0.707475	0.706573	0.708886	0.719963	0.726838	0.731721	0.730695	0.736797	0.734636	0.722825	0.72592	0.733608	0.73992	0.74733	0.755027	0.751666	0.753547	0.751856	0.752264	0.752912	0.756866	0.754539	0.751424	0.75001	0.758506	0.760783	0.753277	0.760973	0.762615	0.767908	0.778293	0.782559	0.778208
	34	0.707366	0.711395	0.715922	0.72037	0.718821	0.723511	0.724022	0.722813	0.729148	0.729441	0.729294	0.727803	0.729916	0.72768	0.729763	0.730522	0.733974	0.738835	0.740346	0.751047	0.754037	0.749119	0.748971	0.745744	0.74156	0.744758	0.750401	0.760051	0.768215	0.773649	0.766638	0.770813	0.772704	0.770875	0.773926	0.775487	0.771718	0.768264	0.768457	0.773313	0.772521	0.768753	0.773246	0.776369	0.780952	0.785855	0.785786	0.781559
	33	0.719877	0.726204	0.732968	0.737468	0.735499	0.737526	0.744354	0.748597	0.748216	0.751537	0.751702	0.747935	0.751965	0.748907	0.750304	0.758919	0.757437	0.753389	0.763205	0.775722	0.775266	0.768837	0.76902	0.770018	0.761474	0.765552	0.771416	0.776106	0.786828	0.787972	0.784719	0.785389	0.788185	0.787	0.790925	0.784273	0.786327	0.787544	0.787541	0.784157	0.779899	0.774736	0.780632	0.781928	0.783797	0.784754	0.786725	0.784063
	32	0.741518	0.749884	0.753276	0.758596	0.764309	0.761463	0.770553	0.770928	0.765263	0.769144	0.767421	0.770044	0.772024	0.769613	0.772733	0.77988	0.781494	0.776332	0.786023	0.794739	0.789651	0.785541	0.789313	0.788775	0.782269	0.783645	0.790198	0.795936	0.802352	0.802998	0.806222	0.803962	0.805108	0.803814	0.807964	0.802971	0.793868	0.792546	0.78726	0.786201	0.789853	0.787183	0.784444	0.785928	0.785689	0.790987	0.793891	0.793953
	31	0.77652	0.777604	0.777442	0.78905	0.792855	0.793491	0.793439	0.789814	0.787016	0.793482	0.791738	0.793293	0.791494	0.794895	0.795596	0.798382	0.806131	0.803774	0.80715	0.807461	0.805497	0.807673	0.805903	0.8023	0.803012	0.808397	0.813626	0.815314	0.818877	0.824133	0.82373	0.82073	0.823094	0.825896	0.81855	0.815704	0.807589	0.802298	0.802519	0.803792	0.801424	0.800746	0.794324	0.790664	0.791619	0.794995	0.79347	0.798949
	30	0.811392	0.804701	0.805732	0.810354	0.813182	0.812067	0.808533	0.809224	0.811964	0.816715	0.812497	0.815441	0.819599	0.816577	0.816479	0.817604	0.827442	0.825348	0.827332	0.825141	0.827787	0.824787	0.823115	0.824794	0.826839	0.828147	0.830663	0.835132	0.837959	0.840147	0.838581	0.838439	0.838127	0.834968	0.828526	0.821139	0.818803	0.817926	0.817052	0.810342	0.808379	0.807207	0.802678	0.79043	0.78631	0.794482	0.797499	0.799902
	29	0.828149	0.82361	0.826399	0.825708	0.827809	0.827881	0.828457	0.829244	0.833085	0.834932	0.83076	0.83168	0.830366	0.828554	0.828777	0.834195	0.844828	0.838628	0.839076	0.838593	0.835085	0.836624	0.838873	0.84188	0.84548	0.847215	0.851767	0.856755	0.849458	0.845323	0.845637	0.844725	0.845447	0.844471	0.83328	0.824659	0.826627	0.824456	0.818844	0.814419	0.815563	0.8132	0.803214	0.794275	0.797289	0.796357	0.799262	0.795188
	28	0.840579	0.839228	0.833619	0.837012	0.847422	0.848081	0.845141	0.845185	0.851879	0.852783	0.850027	0.846155	0.841917	0.845777	0.846738	0.855701	0.860007	0.858246	0.851335	0.856925	0.852851	0.854374	0.857189	0.859341	0.861774	0.862174	0.867335	0.860093	0.852819	0.850727	0.852616	0.852534	0.847298	0.842693	0.833756	0.825704	0.827073	0.826773	0.822396	0.815113	0.81348	0.812728	0.79861	0.80066	0.802902	0.800984	0.799057	0.794337
	27	0.852434	0.853818	0.853775	0.854874	0.857903	0.857768	0.8545	0.861138	0.863951	0.866197	0.861801	0.859299	0.856011	0.862263	0.865037	0.86474	0.868058	0.865892	0.860383	0.871252	0.868825	0.866578	0.868189	0.869618	0.870799	0.869647	0.870433	0.861677	0.863396	0.858925	0.858215	0.860371	0.852634	0.844802	0.83316	0.832554	0.838342	0.830166	0.831624	0.825292	0.818138	0.806514	0.80009	0.800708	0.797073	0.796135	0.796177	0.791685
	26	0.870526	0.867502	0.874016	0.872059	0.867932	0.868336	0.872589	0.872885	0.873803	0.876101	0.874832	0.871393	0.875553	0.876048	0.872977	0.872839	0.873263	0.872238	0.867741	0.879604	0.88028	0.88176	0.880285	0.880326	0.877303	0.87696	0.870271	0.873012	0.873942	0.869718	0.866087	0.85905	0.858668	0.854105	0.850949	0.843026	0.845654	0.841258	0.838933	0.830296	0.819972	0.812793	0.806089	0.798344	0.797789	0.794313	0.79253	0.791686
	25	0.885868	0.885461	0.88573	0.88624	0.883313	0.886056	0.878512	0.87854	0.882157	0.881123	0.883169	0.882255	0.886259	0.888423	0.885898	0.883756	0.88744	0.885723	0.884137	0.886763	0.888138	0.891214	0.887675	0.884697	0.883074	0.880164	0.873191	0.878708	0.878117	0.871068	0.864193	0.863124	0.865599	0.861192	0.854525	0.849091	0.848303	0.843802	0.838406	0.831444	0.824078	0.818388	0.803656	0.798434	0.797366	0.798842	0.794226	0.792824
	24	0.8971	0.89545	0.891544	0.892051	0.892188	0.890915	0.892129	0.895193	0.893652	0.89479	0.895382	0.899681	0.897683	0.893968	0.894548	0.896822	0.897928	0.889527	0.894814	0.891701	0.890454	0.893775	0.889737	0.886712	0.885265	0.884256	0.881157	0.886245	0.878676	0.871768	0.866763	0.865147	0.861774	0.861235	0.853234	0.850601	0.847496	0.842837	0.835859	0.830943	0.828176	0.814481	0.803949	0.803845	0.802072	0.795466	0.792555	0.783989
	23	0.905689	0.904254	0.898749	0.899739	0.902668	0.902346	0.907315	0.903705	0.899397	0.902802	0.904161	0.907882	0.904313	0.906311	0.90233	0.903034	0.896374	0.899345	0.902359	0.898321	0.893545	0.890493	0.892059	0.893863	0.89219	0.89091	0.889064	0.883169	0.880724	0.877246	0.870255	0.863906	0.862206	0.86292	0.859571	0.858239	0.856689	0.848446	0.837328	0.831856	0.825522	0.809046	0.802609	0.805175	0.795572	0.790904	0.786797	0.777249
	22	0.913901	0.909428	0.907517	0.907606	0.906459	0.906584	0.906999	0.908987	0.910044	0.910084	0.911339	0.910497	0.90501	0.903332	0.907232	0.904647	0.901827	0.902106	0.908474	0.916855	0.873983	0.893574	0.887795	0.896296	0.896368	0.891644	0.885411	0.877678	0.876587	0.876119	0.872324	0.869556	0.864899	0.86524	0.859483	0.856219	0.853912	0.84919	0.839126	0.83158	0.82682	0.814583	0.808045	0.804499	0.791513	0.783824	0.774976	0.766288
	21	0.915159	0.908808	0.906475	0.906404	0.907984	0.909263	0.908723	0.910952	0.913508	0.914672	0.910924	0.905345	0.905152	0.905591	0.901433	0.899449	0.903941	0.902517	0.903914	0.903666	0.906963	0.905897	0.894601	0.843872	0.885002	0.885677	0.880048	0.876895	0.872791	0.877778	0.874685	0.874381	0.86906	0.866396	0.85968	0.860811	0.857508	0.846814	0.838256	0.830879	0.826068	0.819544	0.816501	0.802015	0.790315	0.777504	0.770411	0.763826
	20	0.914513	0.905908	0.903335	0.90021	0.906666	0.907265	0.909663	0.910631	0.90729	0.904148	0.902601	0.90069	0.898261	0.901126	0.899229	0.899521	0.899933	0.892324	0.886366	0.876679	0.871114	0.874311	0.891716	0.919282	0.766455	0.869559	0.880682	0.880377	0.877756	0.870514	0.871097	0.873233	0.871396	0.867859	0.865749	0.858291	0.853295	0.844391	0.836982	0.830697	0.823433	0.816604	0.807758	0.798558	0.788333	0.781496	0.773402	0.764011
	19	0.912567	0.90777	0.905295	0.905171	0.90182	0.906254	0.904755	0.900233	0.897873	0.899983	0.897986	0.894731	0.894483	0.89842	0.893907	0.894656	0.893209	0.886458	0.873517	0.862482	0.850716	0.835163	0.855544	0.904128	0.803926	0.881265	0.884309	0.882428	0.878936	0.875647	0.873685	0.870237	0.871247	0.869654	0.869085	0.858284	0.849104	0.838757	0.83184	0.826847	0.817648	0.810236	0.802602	0.79273	0.786087	0.781549	0.775153	0.768988
	18	0.915366	0.913739	0.914621	0.909272	0.902231	0.904085	0.902161	0.900839	0.898737	0.900907	0.899462	0.899684	0.900536	0.901606	0.893227	0.890728	0.888022	0.888825	0.886212	0.880761	0.880989	0.886912	0.897041	0.904112	0.896216	0.89411	0.887392	0.887245	0.885388	0.881362	0.875127	0.872216	0.871811	0.867375	0.864154	0.853478	0.847479	0.837057	0.834099	0.824319	0.8175	0.809915	0.802135	0.797384	0.79082	0.782758	0.777506	0.772706
	17	0.916913	0.915408	0.915544	0.908991	0.908311	0.907881	0.903021	0.906185	0.900049	0.902738	0.905176	0.901848	0.899643	0.902006	0.895912	0.896587	0.896161	0.894677	0.897371	0.903491	0.901346	0.901843	0.902598	0.897917	0.895403	0.893506	0.886703	0.885534	0.880897	0.879994	0.874284	0.874639	0.866117	0.862372	0.860196	0.854621	0.846165	0.836924	0.832162	0.826499	0.818663	0.812083	0.808325	0.800703	0.797703	0.788029	0.786252	0.784728
	16	0.918855	0.916653	0.916808	0.913479	0.911617	0.908956	0.902955	0.905457	0.907094	0.906783	0.906264	0.89935	0.900779	0.90212	0.893711	0.892398	0.895968	0.899965	0.899209	0.90194	0.902513	0.901176	0.900331	0.896979	0.893289	0.891015	0.885086	0.880952	0.879953	0.872458	0.868226	0.866838	0.864448	0.862626	0.859194	0.853518	0.845927	0.84268	0.836113	0.832946	0.824386	0.822673	0.824089	0.811966	0.805383	0.798592	0.79142	0.793358
	15	0.91793	0.916454	0.914765	0.91431	0.90918	0.904574	0.905715	0.905592	0.905703	0.903154	0.898331	0.897252	0.89945	0.897313	0.8901	0.8882	0.889945	0.894163	0.891614	0.890589	0.894751	0.894594	0.892366	0.894803	0.893715	0.886879	0.877919	0.879026	0.874255	0.870823	0.866012	0.86493	0.866815	0.863782	0.86052	0.849795	0.851561	0.848326	0.842161	0.836569	0.834785	0.835042	0.829423	0.815455	0.808343	0.804736	0.802928	0.798412
	14	0.914246	0.913967	0.913228	0.910133	0.905945	0.903247	0.90318	0.898729	0.900565	0.893108	0.891012	0.89304	0.89259	0.892373	0.88857	0.886182	0.888435	0.887881	0.887775	0.886495	0.879074	0.880515	0.886622	0.889651	0.88406	0.882697	0.877876	0.87699	0.871416	0.868445	0.868003	0.866582	0.867038	0.863969	0.8599	0.85967	0.855911	0.854494	0.848189	0.844325	0.842497	0.836991	0.826877	0.818975	0.818419	0.82029	0.818531	0.825169
	13	0.911746	0.90757	0.907476	0.906823	0.899752	0.89806	0.896482	0.895626	0.897998	0.891578	0.887623	0.886484	0.887941	0.88753	0.886328	0.887346	0.884246	0.883033	0.879991	0.881245	0.87351	0.878314	0.882735	0.884116	0.884143	0.882235	0.878577	0.872054	0.876172	0.872821	0.873971	0.872968	0.868508	0.868063	0.861718	0.860352	0.85749	0.853872	0.852563	0.849324	0.846505	0.835564	0.832076	0.834586	0.82953	0.835088	0.836915	0.837726
	12	0.900221	0.897037	0.895144	0.896881	0.891353	0.889264	0.890977	0.8904	0.886828	0.888297	0.88958	0.88411	0.884936	0.88229	0.879489	0.880569	0.877685	0.874287	0.87283	0.874092	0.872254	0.874814	0.877949	0.87688	0.879207	0.878067	0.874765	0.875053	0.874448	0.868447	0.865805	0.864388	0.867554	0.867577	0.863759	0.866066	0.856683	0.8527	0.852792	0.851169	0.84567	0.846081	0.837625	0.836148	0.839352	0.841908	0.838838	0.835955
	11	0.886728	0.881833	0.885433	0.887376	0.882851	0.882185	0.88467	0.883653	0.879483	0.884456	0.881708	0.876667	0.874631	0.87447	0.87515	0.876752	0.873231	0.872495	0.873181	0.869033	0.871208	0.870116	0.870855	0.871247	0.872527	0.868532	0.868848	0.873806	0.864734	0.858822	0.855005	0.861457	0.86221	0.860888	0.862658	0.85849	0.847302	0.847178	0.848372	0.837822	0.837755	0.838018	0.844867	0.837923	0.835925	0.831346	0.824051	0.82877
	10	0.876845	0.871116	0.873116	0.875321	0.873798	0.877646	0.876453	0.871678	0.87431	0.870118	0.864943	0.86019	0.864705	0.864766	0.861306	0.864492	0.864387	0.859784	0.857979	0.850316	0.853305	0.861431	0.857518	0.858094	0.860759	0.857211	0.85652	0.856571	0.853215	0.852155	0.849562	0.84831	0.85818	0.851857	0.847929	0.844101	0.834016	0.83081	0.829795	0.828933	0.830839	0.835615	0.829288	0.826924	0.821898	0.810994	0.81288	0.820933
	9	0.852557	0.849532	0.855349	0.857157	0.854692	0.852628	0.852352	0.849021	0.847496	0.839988	0.841042	0.840525	0.842512	0.846113	0.850239	0.842763	0.844685	0.840651	0.839001	0.834411	0.836224	0.841156	0.836761	0.837932	0.841431	0.836352	0.837975	0.840653	0.835156	0.835917	0.83729	0.832729	0.8386	0.833816	0.829111	0.822826	0.810853	0.81013	0.811361	0.807917	0.810054	0.804767	0.797839	0.796345	0.795877	0.796591	0.80137	0.802816
	8	0.827594	0.827453	0.829693	0.826247	0.826331	0.819426	0.817649	0.814455	0.815741	0.812551	0.811374	0.812884	0.815971	0.823457	0.821042	0.819618	0.82093	0.817865	0.811215	0.808464	0.812702	0.809053	0.807639	0.807069	0.811342	0.810082	0.816739	0.817314	0.809149	0.811103	0.806017	0.801349	0.804985	0.805223	0.798956	0.790549	0.785067	0.778114	0.784698	0.774366	0.773383	0.776931	0.775552	0.775007	0.776583	0.773135	0.776469	0.780996
	7	0.802695	0.800108	0.795991	0.790202	0.786486	0.781673	0.777422	0.78182	0.787568	0.780677	0.780656	0.780668	0.784393	0.786781	0.787837	0.784268	0.783275	0.778569	0.777192	0.781872	0.783051	0.786491	0.78142	0.777589	0.774675	0.776157	0.779307	0.783987	0.777356	0.778747	0.773318	0.770615	0.772586	0.769892	0.766408	0.757259	0.750167	0.755401	0.753908	0.752809	0.75077	0.755452	0.755437	0.757878	0.754976	0.754232	0.758066	0.757352
	6	0.769363	0.765573	0.762585	0.770608	0.76565	0.765138	0.76108	0.76495	0.762136	0.760991	0.763496	0.763966	0.762951	0.760782	0.758232	0.757139	0.755248	0.751763	0.748029	0.757375	0.763852	0.764164	0.763188	0.761833	0.762091	0.763893	0.763705	0.758419	0.756249	0.751626	0.750914	0.74915	0.751214	0.75433	0.746951	0.74156	0.738627	0.738135	0.736619	0.741438	0.735767	0.741309	0.747763	0.751236	0.741135	0.737062	0.741637	0.744346
	5	0.750833	0.745435	0.745041	0.750324	0.745635	0.761626	0.766707	0.761204	0.761566	0.76478	0.758983	0.756444	0.759038	0.762071	0.756876	0.758957	0.754281	0.761014	0.755878	0.769076	0.767244	0.769386	0.766228	0.763686	0.765747	0.762411	0.753746	0.759598	0.762633	0.7553	0.748652	0.753198	0.754787	0.763781	0.759186	0.752075	0.755094	0.758873	0.750646	0.753259	0.745071	0.753414	0.758572	0.754896	0.754237	0.754104	0.757579	0.764176
	4	0.752836	0.750973	0.757572	0.763317	0.764737	0.780639	0.786604	0.782055	0.778306	0.775082	0.780609	0.779666	0.780988	0.786296	0.791701	0.794035	0.789208	0.793381	0.788363	0.798979	0.791412	0.793737	0.788811	0.786699	0.783164	0.786864	0.7886	0.788536	0.793075	0.786471	0.778844	0.778985	0.787455	0.791608	0.788461	0.773154	0.782646	0.78808	0.787745	0.78617	0.789473	0.791012	0.786107	0.781332	0.785991	0.79213	0.793194	0.793058
	3	0.781705	0.784186	0.791675	0.793027	0.788457	0.805043	0.809247	0.814527	0.808858	0.811687	0.815016	0.817836	0.81845	0.829276	0.826675	0.827857	0.827644	0.825081	0.82594	0.830388	0.828455	0.823792	0.818495	0.824249	0.823507	0.833622	0.83689	0.837226	0.837585	0.840643	0.841664	0.83761	0.838842	0.835508	0.837993	0.829242	0.828963	0.834458	0.828729	0.832526	0.838406	0.836946	0.836571	0.833132	0.836677	0.843024	0.837123	0.842808
	2	0.825664	0.830931	0.833945	0.837329	0.838612	0.842933	0.851546	0.853227	0.857399	0.864272	0.861858	0.860891	0.86355	0.870937	0.865651	0.86971	0.870576	0.873478	0.875844	0.879201	0.874787	0.870556	0.857261	0.868631	0.877041	0.882581	0.892752	0.896206	0.891357	0.895038	0.889938	0.884631	0.892387	0.892779	0.889431	0.888454	0.884893	0.889994	0.889764	0.890749	0.892987	0.893497	0.892796	0.893593	0.901939	0.904143	0.902479	0.900659
	1	0.870097	0.879095	0.88282	0.886734	0.888856	0.892156	0.891239	0.891192	0.904542	0.907726	0.906101	0.904087	0.90887	0.917095	0.914405	0.914865	0.915698	0.91934	0.924218	0.919635	0.916705	0.914303	0.915356	0.916221	0.924279	0.926675	0.932667	0.935984	0.937272	0.937358	0.934645	0.932071	0.934063	0.937794	0.937649	0.936539	0.938462	0.940815	0.94084	0.941994	0.944831	0.941847	0.944405	0.946694	0.949766	0.945313	0.9434	0.942878
	0	0.898042	0.899237	0.909539	0.910531	0.912822	0.913277	0.916327	0.92193	0.924912	0.926966	0.927374	0.93065	0.933563	0.933985	0.936399	0.940372	0.943374	0.945272	0.946476	0.944619	0.944441	0.94384	0.947409	0.944768	0.947636	0.944439	0.948121	0.952671	0.955129	0.954558	0.954859	0.953291	0.956334	0.958245	0.957639	0.95583	0.957638	0.960603	0.961688	0.95955	0.959967	0.958783	0.959729	0.960276	0.958711	0.958704	0.956666	0.955334
	-1	0.900079	0.903306	0.910162	0.918788	0.91917	0.918784	0.91902	0.920392	0.922321	0.928185	0.926062	0.927361	0.930969	0.933846	0.937025	0.941168	0.942334	0.944571	0.944859	0.944413	0.946913	0.944855	0.948163	0.947719	0.949113	0.943548	0.941709	0.945474	0.949124	0.951039	0.949065	0.945611	0.947429	0.94771	0.947977	0.945446	0.944341	0.952564	0.953016	0.950665	0.948533	0.944601	0.942429	0.946492	0.944698	0.943386	0.944634	0.946115
	-2	0.892068	0.898652	0.90587	0.913242	0.91358	0.913606	0.913734	0.910782	0.916059	0.919286	0.920118	0.919592	0.921625	0.923587	0.927985	0.927394	0.929822	0.932933	0.932902	0.933803	0.935502	0.934301	0.933089	0.932544	0.932371	0.926632	0.930841	0.93442	0.937109	0.937937	0.927697	0.927577	0.925433	0.927108	0.923983	0.925516	0.925584	0.929219	0.928832	0.928999	0.925797	0.925257	0.923867	0.922675	0.927046	0.925441	0.92008	0.919675
	-3	0.8764	0.88691	0.891381	0.895568	0.897467	0.903596	0.900897	0.898972	0.904901	0.905768	0.907785	0.916587	0.914984	0.914404	0.917873	0.918573	0.918656	0.919917	0.919486	0.921184	0.920191	0.923804	0.924158	0.925657	0.92167	0.921706	0.921024	0.925237	0.927416	0.927667	0.918944	0.914106	0.910985	0.910419	0.906097	0.907083	0.91036	0.914206	0.914984	0.909554	0.905642	0.905415	0.910635	0.905359	0.905531	0.90334	0.899415	0.902877
	-4	0.861479	0.866942	0.877283	0.887366	0.888368	0.891015	0.885072	0.88741	0.891598	0.888934	0.889541	0.898717	0.901614	0.902652	0.904909	0.90767	0.909746	0.912845	0.915123	0.914093	0.90901	0.909296	0.915115	0.920256	0.921221	0.922753	0.922431	0.926431	0.925964	0.924666	0.916477	0.914638	0.910948	0.910906	0.903408	0.908832	0.911049	0.912876	0.913281	0.904497	0.90108	0.899253	0.903366	0.898782	0.897613	0.894984	0.894296	0.896532
	-5	0.860001	0.860475	0.868603	0.876745	0.878588	0.87586	0.869711	0.872599	0.871565	0.876441	0.873456	0.878409	0.884925	0.894248	0.898007	0.899005	0.899866	0.902686	0.904717	0.907222	0.905963	0.907054	0.91206	0.917137	0.918214	0.918617	0.924633	0.923745	0.919999	0.920964	0.91831	0.919871	0.921021	0.918227	0.910354	0.917788	0.914432	0.911387	0.909304	0.908479	0.912705	0.908096	0.904077	0.903949	0.905029	0.901766	0.903925	0.903809
	-6	0.850225	0.854883	0.859055	0.86686	0.866482	0.869168	0.862361	0.862286	0.853888	0.85517	0.862271	0.870432	0.879844	0.889281	0.886466	0.88713	0.88771	0.890438	0.893726	0.895435	0.901632	0.905097	0.910014	0.913685	0.916296	0.921984	0.920856	0.920545	0.918731	0.920162	0.920356	0.922349	0.923855	0.92127	0.916148	0.917969	0.915458	0.91049	0.907261	0.908157	0.91381	0.917861	0.916915	0.918595	0.916997	0.91473	0.915032	0.916061
	-7	0.851841	0.850957	0.852563	0.859487	0.859667	0.860971	0.851952	0.86026	0.852961	0.849786	0.859088	0.873283	0.878323	0.880967	0.876165	0.872687	0.872242	0.878177	0.878609	0.881025	0.888089	0.894028	0.902062	0.907591	0.909051	0.916462	0.915336	0.915305	0.91437	0.914253	0.910309	0.918622	0.917823	0.91726	0.919454	0.924398	0.923913	0.91649	0.912275	0.907719	0.914683	0.918279	0.918435	0.923464	0.925998	0.927212	0.925562	0.922319
	-8	0.846383	0.847353	0.849317	0.849631	0.848886	0.851449	0.849595	0.857169	0.853305	0.851403	0.859985	0.86751	0.871952	0.867522	0.860786	0.859595	0.860265	0.873505	0.877133	0.878473	0.87802	0.886454	0.896121	0.896867	0.896809	0.902855	0.904783	0.907098	0.913179	0.912108	0.908745	0.915531	0.916933	0.91987	0.921738	0.930235	0.929364	0.925485	0.922506	0.918424	0.920857	0.922931	0.926438	0.929486	0.932248	0.933016	0.934638	0.926606
	-9	0.839089	0.842687	0.842788	0.843396	0.845597	0.854604	0.857495	0.857396	0.854034	0.853522	0.85622	0.861296	0.862974	0.866559	0.863654	0.860439	0.866824	0.870809	0.87669	0.878168	0.873695	0.879161	0.884828	0.88676	0.891613	0.894217	0.899722	0.898363	0.907044	0.905834	0.907847	0.915031	0.914231	0.916251	0.917882	0.926744	0.92572	0.923093	0.934567	0.927409	0.926692	0.929289	0.932151	0.932399	0.933786	0.935014	0.933872	0.929362
	-10	0.840074	0.845296	0.845724	0.850475	0.853006	0.857791	0.86409	0.86607	0.862115	0.855896	0.856909	0.857901	0.869345	0.871756	0.862798	0.859298	0.867016	0.875578	0.877305	0.876995	0.875931	0.878616	0.878515	0.888214	0.891683	0.889099	0.901729	0.898474	0.905369	0.901213	0.900656	0.910958	0.912856	0.909289	0.916696	0.929456	0.931483	0.926907	0.935399	0.939364	0.934586	0.923424	0.937343	0.937615	0.936546	0.939715	0.938068	0.938869
	-11	0.841827	0.85079	0.858471	0.861029	0.858241	0.860148	0.862334	0.863349	0.863419	0.862985	0.86172	0.862067	0.87183	0.873883	0.872465	0.871023	0.872423	0.874226	0.879469	0.880059	0.879986	0.880977	0.881529	0.889855	0.894247	0.891502	0.900514	0.904103	0.90168	0.905612	0.905353	0.908427	0.914584	0.913948	0.923086	0.931302	0.93014	0.930421	0.932521	0.933836	0.934975	0.930197	0.935144	0.934237	0.936472	0.93568	0.938349	0.938299
	-12	0.839611	0.848282	0.855574	0.854971	0.856759	0.860816	0.864732	0.865237	0.860761	0.867116	0.865847	0.86711	0.87163	0.870366	0.873571	0.875234	0.879973	0.878913	0.88211	0.883531	0.885461	0.883366	0.886924	0.892934	0.894632	0.886581	0.88795	0.899763	0.903205	0.904071	0.90459	0.906114	0.909792	0.916971	0.917286	0.918535	0.918268	0.925686	0.92441	0.929074	0.929275	0.929769	0.93189	0.929925	0.932631	0.937284	0.93633	0.934008
	-13	0.837786	0.840289	0.843158	0.844343	0.852051	0.86149	0.872556	0.866371	0.857395	0.859897	0.863035	0.864572	0.862836	0.86506	0.873808	0.874485	0.87496	0.87992	0.875996	0.879551	0.885521	0.885282	0.891487	0.89841	0.895051	0.887322	0.88669	0.894452	0.895939	0.901174	0.90301	0.904371	0.9034	0.904435	0.906191	0.905023	0.909591	0.912956	0.918475	0.925909	0.926601	0.92917	0.92858	0.929547	0.932805	0.933808	0.933695	0.934497
	-14	0.83202	0.829708	0.829052	0.829846	0.839641	0.849721	0.870467	0.838227	0.840038	0.85302	0.857263	0.85583	0.858156	0.86356	0.863249	0.86923	0.866764	0.873235	0.869898	0.870703	0.877037	0.883735	0.887078	0.886727	0.885543	0.887791	0.886206	0.882059	0.888855	0.895662	0.896364	0.896535	0.90542	0.900837	0.90043	0.901789	0.905738	0.908067	0.914499	0.921814	0.921033	0.922742	0.923603	0.924924	0.932529	0.936488	0.934218	0.932078
	-15	0.825924	0.825479	0.823068	0.822822	0.829566	0.840676	0.851677	0.856482	0.854487	0.853042	0.851404	0.85348	0.857872	0.859183	0.863731	0.865519	0.859807	0.860322	0.861282	0.859875	0.866761	0.875733	0.877857	0.877201	0.879794	0.881966	0.887318	0.882147	0.883275	0.89112	0.896509	0.896219	0.893892	0.893723	0.893002	0.893925	0.900374	0.900445	0.908915	0.907121	0.913779	0.916686	0.915535	0.918057	0.920013	0.927251	0.932385	0.928735
	-16	0.825232	0.826515	0.825749	0.829078	0.831362	0.839521	0.841455	0.847268	0.849269	0.84904	0.847375	0.849203	0.848813	0.852258	0.855279	0.855168	0.852147	0.848077	0.848558	0.855443	0.858973	0.865715	0.868794	0.870261	0.87273	0.879408	0.879521	0.880964	0.881435	0.885488	0.893323	0.893579	0.895985	0.888397	0.885132	0.888184	0.894956	0.894475	0.90238	0.902187	0.908545	0.901253	0.901808	0.90255	0.909941	0.916555	0.921502	0.924002
	-17	0.820965	0.834536	0.832585	0.831942	0.835388	0.837238	0.843986	0.845355	0.841874	0.839921	0.841135	0.836843	0.837705	0.848459	0.848544	0.847632	0.842687	0.836566	0.841394	0.84663	0.849505	0.857801	0.855458	0.857838	0.868952	0.87174	0.872374	0.881296	0.873622	0.881465	0.884829	0.880894	0.883433	0.883218	0.883945	0.888094	0.895692	0.891777	0.896472	0.899524	0.901317	0.895507	0.896693	0.902819	0.903029	0.908336	0.915677	0.91985
	-18	0.830389	0.83128	0.831336	0.831389	0.835354	0.834343	0.841419	0.84213	0.837306	0.834631	0.835715	0.833036	0.830914	0.836081	0.83978	0.838808	0.839353	0.834514	0.834765	0.834393	0.840456	0.842673	0.845305	0.84492	0.852834	0.858431	0.860246	0.866474	0.868306	0.881119	0.853791	0.874981	0.875486	0.878792	0.881497	0.885281	0.890726	0.889981	0.89082	0.891403	0.888005	0.884446	0.889469	0.895243	0.895249	0.900523	0.904491	0.909126
	-19	0.825687	0.826098	0.829274	0.83336	0.829754	0.829863	0.832025	0.835887	0.834459	0.833122	0.830801	0.832881	0.828066	0.836135	0.834613	0.829207	0.833725	0.83058	0.830581	0.83071	0.836509	0.837658	0.83465	0.836465	0.846609	0.848114	0.849025	0.856608	0.863443	0.868864	0.870401	0.871002	0.87148	0.872768	0.873371	0.874115	0.87367	0.879435	0.880363	0.882435	0.882265	0.880149	0.885093	0.887143	0.887667	0.894928	0.899042	0.904133
	-20	0.824116	0.823559	0.81978	0.82107	0.821845	0.823843	0.831265	0.832795	0.826619	0.825176	0.83279	0.827179	0.827732	0.83401	0.831166	0.825135	0.82631	0.824571	0.826169	0.833767	0.833852	0.836354	0.837491	0.834677	0.837039	0.833158	0.842257	0.848061	0.848624	0.854362	0.859214	0.860378	0.862257	0.860697	0.865448	0.856574	0.861133	0.86564	0.865437	0.873227	0.874365	0.874308	0.879026	0.883438	0.880215	0.885684	0.891458	0.896294
	-21	0.820831	0.816462	0.815435	0.813482	0.812046	0.813671	0.825207	0.826305	0.822442	0.824849	0.825259	0.822557	0.81639	0.823259	0.821514	0.819688	0.823184	0.823058	0.820079	0.830092	0.825461	0.825195	0.83239	0.838301	0.827847	0.821241	0.833381	0.835039	0.833945	0.841581	0.84617	0.8499	0.855206	0.855751	0.858833	0.857936	0.852013	0.85386	0.852854	0.857096	0.864169	0.866613	0.870205	0.87491	0.875329	0.877613	0.879956	0.884891
	-22	0.816256	0.808634	0.808708	0.808146	0.810147	0.809863	0.816643	0.8191	0.817569	0.821572	0.820095	0.813339	0.816236	0.818914	0.813214	0.807895	0.810371	0.817352	0.810639	0.819067	0.823005	0.824486	0.826752	0.829303	0.821804	0.814301	0.820522	0.827881	0.827971	0.830554	0.837113	0.841452	0.84779	0.852364	0.855833	0.853817	0.846177	0.845333	0.843222	0.847684	0.854274	0.859596	0.864882	0.867693	0.862353	0.863156	0.864414	0.870516
	-23	0.813563	0.802628	0.800857	0.80098	0.801287	0.806084	0.810205	0.814737	0.816161	0.822095	0.818972	0.814784	0.814622	0.812861	0.805752	0.801287	0.800215	0.802993	0.805699	0.805074	0.807699	0.812074	0.815746	0.819281	0.81417	0.8082	0.816907	0.820778	0.819338	0.824838	0.82591	0.832652	0.835692	0.839367	0.845316	0.845665	0.837665	0.83752	0.838957	0.845208	0.852409	0.849648	0.85565	0.858735	0.854133	0.854729	0.85451	0.860686
	-24	0.812069	0.804071	0.804873	0.801297	0.800937	0.80504	0.81154	0.808537	0.814921	0.817028	0.814371	0.81495	0.814933	0.809077	0.80336	0.800637	0.79584	0.79701	0.794482	0.796768	0.796978	0.796807	0.797879	0.803544	0.803153	0.800591	0.806558	0.808595	0.80555	0.813771	0.817423	0.816465	0.817299	0.823928	0.836116	0.834186	0.828497	0.832367	0.829617	0.831988	0.843112	0.841036	0.839857	0.845894	0.846968	0.848888	0.850113	0.855347
	-25	0.811437	0.812483	0.80561	0.802344	0.804864	0.800228	0.799528	0.805908	0.810658	0.811648	0.807465	0.810558	0.810342	0.809391	0.807491	0.805974	0.798017	0.793873	0.792028	0.791478	0.794846	0.793632	0.79156	0.794812	0.795589	0.793477	0.79972	0.799978	0.794717	0.799286	0.80848	0.804048	0.804188	0.811681	0.821019	0.821572	0.822333	0.823632	0.818898	0.818511	0.826548	0.827901	0.825789	0.829616	0.838413	0.837633	0.838977	0.843045
	-26	0.805378	0.810501	0.808217	0.805659	0.809347	0.80172	0.802329	0.800267	0.807609	0.813132	0.803461	0.803305	0.805535	0.797881	0.794711	0.796917	0.794327	0.793614	0.795298	0.794803	0.794158	0.793084	0.790468	0.787959	0.78496	0.792539	0.794139	0.79569	0.79226	0.794229	0.79469	0.796977	0.795036	0.799077	0.798584	0.805506	0.813282	0.813115	0.807872	0.805987	0.811808	0.815326	0.813707	0.816527	0.821918	0.827182	0.828467	0.829061
	-27	0.802851	0.801301	0.805884	0.804791	0.80465	0.802605	0.801015	0.797987	0.805879	0.80831	0.803898	0.800363	0.798455	0.798006	0.793713	0.791448	0.788534	0.788103	0.789434	0.785554	0.785532	0.790457	0.787984	0.783764	0.785361	0.790511	0.791072	0.790404	0.789633	0.789494	0.792222	0.794577	0.79528	0.790968	0.789022	0.798134	0.804542	0.806436	0.800535	0.799384	0.803246	0.801731	0.803207	0.806175	0.807511	0.808763	0.809088	0.816716
	-28	0.804029	0.806073	0.80709	0.801298	0.801307	0.803012	0.799369	0.796779	0.800102	0.798524	0.80145	0.803824	0.800117	0.797649	0.793202	0.790537	0.789806	0.788791	0.78755	0.789196	0.787235	0.785187	0.782109	0.782406	0.779879	0.78683	0.782372	0.783265	0.783094	0.783358	0.787312	0.787577	0.788241	0.790785	0.787489	0.78807	0.792034	0.795925	0.797121	0.796367	0.798062	0.798837	0.799614	0.798562	0.798112	0.800878	0.798337	0.802217
	-29	0.81381	0.812027	0.812137	0.805694	0.803901	0.79906	0.791594	0.793437	0.798967	0.797529	0.797784	0.800322	0.798125	0.795037	0.790444	0.788023	0.790092	0.782533	0.781174	0.785796	0.786728	0.78715	0.780705	0.779354	0.781941	0.780633	0.773677	0.779396	0.780039	0.776773	0.774618	0.782314	0.787122	0.785821	0.78383	0.778709	0.776135	0.784947	0.791082	0.787469	0.785696	0.788543	0.788996	0.786394	0.78129	0.785144	0.787767	0.785441
	-30	0.817555	0.820272	0.819949	0.81257	0.807757	0.802968	0.791649	0.792667	0.795293	0.798582	0.799446	0.798942	0.794755	0.793087	0.791167	0.78889	0.791579	0.784505	0.783066	0.787105	0.784482	0.785193	0.784053	0.774495	0.77152	0.771184	0.768319	0.773697	0.771418	0.772286	0.772257	0.768403	0.778269	0.776137	0.772317	0.77395	0.777074	0.779534	0.775604	0.778627	0.773803	0.772361	0.767719	0.768839	0.778099	0.781154	0.774036	0.768964
	-31	0.815409	0.814893	0.816795	0.816991	0.813903	0.810147	0.802828	0.795044	0.79373	0.792725	0.797337	0.792637	0.79405	0.796433	0.794115	0.792898	0.791044	0.790729	0.785158	0.787448	0.785306	0.780344	0.773366	0.76669	0.766115	0.770353	0.761458	0.765513	0.7692	0.770803	0.767625	0.769562	0.771293	0.769531	0.764856	0.765778	0.765073	0.765672	0.764997	0.764271	0.769814	0.766113	0.759682	0.756962	0.765159	0.770967	0.76415	0.762262
	-32	0.81417	0.811744	0.814378	0.819099	0.81507	0.804944	0.798173	0.795118	0.794069	0.787411	0.788556	0.790347	0.794464	0.795849	0.7942	0.793152	0.790175	0.784227	0.7845	0.788233	0.782107	0.775235	0.772172	0.765081	0.759591	0.757884	0.761126	0.761003	0.763147	0.762718	0.761594	0.759737	0.76714	0.765848	0.760088	0.753077	0.753437	0.755601	0.756163	0.756294	0.760694	0.763598	0.756984	0.754331	0.756175	0.760479	0.759159	0.752684
	-33	0.811003	0.80833	0.809143	0.815504	0.810245	0.803609	0.793269	0.786785	0.789927	0.785946	0.786986	0.786426	0.788136	0.788003	0.784302	0.784792	0.778013	0.775025	0.773258	0.772814	0.771564	0.770456	0.769379	0.762268	0.751183	0.746918	0.749517	0.750643	0.756543	0.751875	0.754099	0.756426	0.758301	0.751542	0.751905	0.748022	0.747961	0.75058	0.746978	0.744719	0.746617	0.747795	0.748285	0.750143	0.750974	0.746417	0.748832	0.742141
	-34	0.815233	0.804999	0.803041	0.802263	0.80173	0.798418	0.788971	0.78641	0.787154	0.787299	0.784733	0.785936	0.781561	0.777647	0.775631	0.772935	0.773924	0.76751	0.767072	0.763091	0.761878	0.763627	0.764434	0.75356	0.744048	0.738235	0.742732	0.741813	0.740027	0.742949	0.748865	0.753406	0.749815	0.744592	0.744745	0.742932	0.744305	0.743467	0.742448	0.739664	0.733568	0.733996	0.735488	0.738055	0.73793	0.741023	0.738811	0.735096
	-35	0.809756	0.802632	0.794752	0.793488	0.793577	0.790355	0.783151	0.781987	0.782968	0.777031	0.775024	0.776904	0.773994	0.774185	0.772784	0.768142	0.764581	0.763234	0.756026	0.750952	0.750402	0.753936	0.756017	0.751582	0.742424	0.738182	0.737494	0.737802	0.738116	0.737735	0.739838	0.74525	0.744	0.736522	0.736627	0.736356	0.734093	0.734356	0.733195	0.72903	0.728428	0.723614	0.723196	0.730174	0.730503	0.731046	0.728669	0.723827
	-36	0.804343	0.797617	0.788246	0.782864	0.784898	0.786491	0.785213	0.77681	0.771171	0.772371	0.771558	0.768734	0.767187	0.767365	0.769145	0.764518	0.753941	0.748731	0.740906	0.734798	0.73621	0.744687	0.745505	0.745815	0.736886	0.731306	0.731317	0.731002	0.736223	0.733438	0.732052	0.726377	0.726143	0.724087	0.725779	0.724429	0.721513	0.722517	0.72085	0.717587	0.712945	0.715151	0.711454	0.717532	0.715846	0.715214	0.711243	0.710421
	-37	0.798211	0.79876	0.7893	0.781362	0.775941	0.778356	0.779185	0.771968	0.762046	0.762881	0.760184	0.756285	0.753289	0.757326	0.762879	0.760312	0.75247	0.740023	0.735596	0.732212	0.730524	0.734239	0.733592	0.729726	0.724335	0.721466	0.724682	0.725766	0.725669	0.722711	0.722188	0.718967	0.716949	0.716378	0.714882	0.708536	0.70567	0.706701	0.705589	0.705655	0.701841	0.700441	0.699155	0.701345	0.696698	0.692741	0.691144	0.689143
	-38	0.795389	0.796596	0.785325	0.776755	0.77085	0.771054	0.767756	0.760078	0.756169	0.752159	0.751956	0.745583	0.744311	0.744763	0.743584	0.744232	0.737899	0.734382	0.729529	0.722515	0.719361	0.715311	0.722111	0.716407	0.712997	0.709825	0.707812	0.712023	0.712207	0.712259	0.715558	0.719619	0.716477	0.714711	0.706311	0.703682	0.697327	0.695247	0.690165	0.691081	0.695138	0.691603	0.685388	0.687703	0.686765	0.685826	0.678136	0.679761
	-39	0.791779	0.785151	0.776199	0.767724	0.762237	0.762272	0.756106	0.753482	0.747589	0.746725	0.737788	0.734406	0.733036	0.724714	0.727016	0.730931	0.726219	0.722536	0.713286	0.706762	0.707731	0.706734	0.702422	0.703666	0.698942	0.697702	0.694562	0.699316	0.693176	0.702423	0.711971	0.709835	0.702768	0.700449	0.699134	0.696649	0.697706	0.695607	0.690769	0.690653	0.692092	0.685928	0.675734	0.671994	0.674926	0.679143	0.675502	0.67168
	-40	0.793125	0.77899	0.770762	0.759471	0.753359	0.751503	0.747769	0.74202	0.740597	0.739707	0.732384	0.726903	0.725704	0.717783	0.715425	0.713673	0.717436	0.712627	0.702679	0.699287	0.697301	0.690679	0.689048	0.685341	0.684899	0.688491	0.688188	0.684399	0.690718	0.689607	0.692771	0.697767	0.697043	0.693603	0.689132	0.688424	0.690726	0.688915	0.688375	0.684636	0.678725	0.677501	0.667922	0.660407	0.663611	0.663407	0.663507	0.663194
	-41	0.777625	0.76223	0.747061	0.742153	0.738143	0.737715	0.73847	0.731521	0.731953	0.728068	0.724281	0.716684	0.713328	0.713707	0.711954	0.709718	0.708314	0.704946	0.698159	0.695524	0.693807	0.690177	0.682698	0.681374	0.684191	0.684655	0.68601	0.686443	0.684164	0.683588	0.676966	0.677608	0.687591	0.683608	0.683261	0.682319	0.684948	0.680509	0.679085	0.675016	0.667005	0.67018	0.663095	0.65738	0.657658	0.657562	0.657268	0.659849
	-42	0.761154	0.742974	0.729795	0.71881	0.719047	0.721656	0.719953	0.717254	0.715919	0.71698	0.7127	0.70525	0.69791	0.698381	0.697741	0.697603	0.691546	0.693901	0.693449	0.694214	0.692859	0.688526	0.68259	0.681419	0.682635	0.681346	0.679275	0.677632	0.675886	0.675343	0.674492	0.66851	0.669763	0.674812	0.669598	0.667695	0.670226	0.672678	0.671802	0.670312	0.667405	0.665293	0.659805	0.654636	0.652462	0.644886	0.643953	0.647695
	-43	0.741405	0.728174	0.722037	0.719256	0.71728	0.709049	0.699841	0.704664	0.707851	0.706929	0.699194	0.689226	0.685085	0.689633	0.690801	0.691059	0.689972	0.687027	0.679705	0.68955	0.688732	0.6819	0.685917	0.682077	0.677252	0.679755	0.675757	0.676237	0.680413	0.673065	0.670106	0.662133	0.65698	0.658312	0.657932	0.656554	0.657628	0.660807	0.663496	0.666026	0.661875	0.659742	0.65695	0.655289	0.655672	0.652291	0.648802	0.645141
	-44	0.731207	0.72246	0.710816	NA	0.700114	0.687041	0.694095	0.694935	0.691535	0.693458	0.690245	0.684692	0.674158	0.672493	0.676614	0.678976	0.68083	0.680962	0.676275	0.682943	0.685456	0.678462	0.67714	0.674834	0.670427	0.673584	0.671827	0.671279	0.675873	0.676539	0.670793	0.657895	0.642772	0.64464	0.645524	0.645936	0.646579	0.64795	0.650398	0.659436	0.662806	0.661551	0.654241	0.652388	0.653718	0.653188	0.654521	0.651219
	-45	0.711548	0.704027	0.694651	0.680411	0.674197	0.676061	0.678552	0.675644	0.677394	0.681293	0.680964	0.673547	0.669325	0.671004	0.669647	0.66578	0.666425	0.669211	0.669817	0.670671	0.674602	0.67124	0.668401	0.665636	0.669812	0.669015	0.669083	0.662432	0.660195	0.654513	0.650729	0.648783	0.640552	0.63738	0.639527	0.641918	0.64242	0.638816	0.637454	0.647805	0.658032	0.655557	0.650853	0.647767	0.64988	0.648731	0.650667	0.650175
	-46	0.67605	0.672572	0.665269	0.649501	0.648147	0.658825	0.66549	0.664135	0.661848	0.664718	0.662747	0.658646	0.660672	0.66095	0.664509	0.663302	0.661255	0.662822	0.663166	0.660285	0.656544	0.659588	0.656151	0.655289	0.657571	0.654276	0.653741	0.65514	0.654933	0.647547	0.639041	0.63753	0.637136	0.633077	0.639675	0.638268	0.631961	0.626963	0.630215	0.636244	0.644372	0.642393	0.645095	0.643439	0.648833	0.647647	0.640722	0.639014
	-47	0.653714	0.654269	0.644967	0.625904	0.624609	0.633274	0.639987	0.645382	0.644282	0.642494	0.63849	0.638165	0.645374	0.649874	0.657731	0.656895	0.655049	0.650676	0.649572	0.651617	0.652088	0.648902	0.648278	0.646472	0.644676	0.639251	0.640371	0.640693	0.642338	0.636957	0.632724	0.63094	0.627317	0.625542	0.628776	0.627888	0.621509	0.618859	0.619476	0.625212	0.627207	0.629214	0.632318	0.634986	0.635794	0.637218	0.636637	0.634945
	-48	0.651669	0.659193	0.644903	0.620418	0.608475	0.616412	0.61642	0.615094	0.611889	0.625026	0.626979	0.626234	0.633341	0.639604	0.643132	0.646795	0.645255	0.639202	0.632933	0.638703	0.640097	0.63397	0.632376	0.630294	0.629861	0.627047	0.630002	0.628076	0.631231	0.628136	0.626503	0.623654	0.621711	0.619609	0.614235	0.618155	0.61669	0.61498	0.616453	0.613806	0.612639	0.615592	0.616664	0.615342	0.612862	0.615597	0.621557	0.623042
	-49	0.654222	0.646756	0.624479	0.605985	0.598343	0.602822	0.598065	0.593374	0.605512	0.615853	0.618616	0.617183	0.614294	0.615366	0.620173	0.620159	0.627349	0.632802	0.632831	0.625803	0.619331	0.612852	0.611349	0.608162	0.609052	0.609862	0.607787	0.611105	0.618344	0.615244	0.612977	0.608463	0.609048	0.608803	0.604016	0.603124	0.605828	0.609862	0.614343	0.614811	0.616896	0.61982	0.613872	0.610613	0.607981	0.603265	0.605732	0.609433
	-50	0.624695	0.61332	0.600484	0.594527	0.595467	0.596645	0.589987	0.594116	0.607547	0.618231	0.614241	0.602213	0.605678	0.609418	0.610006	0.609308	0.610396	0.619486	0.625625	0.617709	0.610625	0.602523	0.59404	0.593544	0.592172	0.594487	0.593989	0.594761	0.603509	0.606288	0.606131	0.603059	0.603362	0.595791	0.591921	0.589069	0.593245	0.597326	0.606076	0.609212	0.607258	0.608435	0.604086	0.603127	0.597934	0.591477	0.594839	0.59244
	-51	0.598823	0.598014	0.586765	0.582019	0.584928	0.588415	0.588213	0.588506	0.602	0.612881	0.614371	0.612289	0.611897	0.61038	0.602791	0.599518	0.59988	0.608879	0.609405	0.600989	0.596939	0.594017	0.602436	0.596327	0.593121	0.588118	0.582329	0.584707	0.585719	0.589206	0.595737	0.593378	0.598284	0.600516	0.599732	0.586108	0.587019	0.589333	0.590478	0.589188	0.593268	0.594104	0.59417	0.593077	0.584826	0.58712	0.58489	0.583541
	-52	0.581782	0.584047	0.578608	0.574654	0.571909	0.578356	0.580174	0.585188	0.588984	0.593217	0.598383	0.601082	0.603356	0.594356	0.588855	0.582765	0.588483	0.593288	0.592457	0.59391	0.590972	0.586186	0.591466	0.594381	0.587667	0.582674	0.579545	0.575139	0.567019	0.563138	0.569925	0.577928	0.581898	0.590121	0.585095	0.578924	0.580609	0.579551	0.584521	0.586242	0.589295	0.582802	0.585108	0.577315	0.57343	0.568362	0.565852	0.572227
	-53	0.575559	0.57104	0.567027	0.565186	0.568504	0.572932	0.576261	0.575683	0.579079	0.577612	0.584994	0.592117	0.593894	0.582242	0.572768	0.57272	0.575137	0.580044	0.579361	0.576954	0.578151	0.5756	0.580888	0.577928	0.573267	0.570275	0.570677	0.571575	0.572583	0.57501	0.569549	0.563965	0.557643	0.560316	0.556946	0.562131	0.567989	0.577906	0.580909	0.58076	0.582767	0.582595	0.577433	0.566521	0.563745	0.556998	0.548882	0.538092
	-54	0.562343	0.564977	0.560134	0.561357	0.567375	0.578854	0.579881	0.578816	0.584231	0.58642	0.600025	0.602357	0.591432	0.578656	0.572933	0.569617	0.571534	0.57476	0.569192	0.567591	0.564783	0.565742	0.568263	0.565349	0.55776	0.554491	0.555289	0.565347	0.573772	0.57629	0.574538	0.561641	0.551037	0.541556	0.535205	0.536006	0.539971	0.543252	0.545975	0.554359	0.555573	0.562119	0.564163	0.56106	0.563079	0.560284	0.55521	0.538482
	-55	0.545357	0.549108	0.557023	0.565709	0.574915	0.574128	0.574456	0.574282	0.580268	0.586354	0.586033	0.581404	0.568968	0.560966	0.56545	0.567767	0.568987	0.569952	0.563432	0.560217	0.562588	0.564239	0.563532	0.555513	0.551668	0.548032	0.548168	0.55124	0.551345	0.555856	0.555998	0.557846	0.560068	0.561821	0.550845	0.531163	0.515103	0.50903	0.515987	0.528202	0.531764	0.539149	0.538332	0.540316	0.545158	0.546849	0.547091	0.543912
	-56	0.546671	0.54468	0.549347	0.557855	0.563309	0.565529	0.567098	0.561078	0.560185	0.563741	0.559401	0.553283	0.549685	0.546441	0.5501	0.553781	0.56274	0.56096	0.565231	0.556831	0.558885	0.55836	0.548446	0.545877	0.543014	0.53898	0.543828	0.54542	0.551903	0.550157	0.544241	0.542802	0.55043	0.548938	0.54837	0.54616	0.532547	0.515632	0.505486	0.499379	0.499121	0.495328	0.501319	0.51488	0.52937	0.528653	0.52715	0.522603
	-57	0.554375	0.548046	0.548141	0.552895	0.5499	0.555017	0.554619	0.553842	0.546699	0.547088	0.548236	0.553119	0.546977	0.544488	0.542536	0.543784	0.544663	0.541756	0.546086	0.549457	0.545235	0.544871	0.537379	0.53926	0.542184	0.540974	0.537694	0.541019	0.546418	0.548017	0.538436	0.538047	0.53437	0.536407	0.536846	0.53405	0.52923	0.527452	0.523744	0.508612	0.505822	0.50588	0.511988	0.519494	0.521065	0.51688	0.515429	0.509749
	-58	0.545182	0.547767	0.546625	0.542944	0.539458	0.535622	0.539149	0.541423	0.540446	0.542614	0.541471	0.54631	0.544491	0.53866	0.53898	0.532356	0.534135	0.53153	0.529574	0.527217	0.52785	0.537894	0.539823	0.538612	0.531157	0.533355	0.533776	0.534075	0.538366	0.534695	0.527107	0.5274	0.51931	0.516808	0.512411	0.505921	0.504286	0.507058	0.508591	0.508487	0.514882	0.520514	0.508811	0.509524	0.516615	0.513912	0.507115	0.498962
	-59	0.538505	0.547656	0.551786	0.551011	0.541437	0.533222	0.536118	0.532135	0.532338	0.529873	0.532675	0.530548	0.530119	0.527734	0.528356	0.530161	0.526959	0.520299	0.520089	0.514546	0.511006	0.51691	0.526178	0.530143	0.528492	0.532578	0.531593	0.529236	0.526241	0.516889	0.505877	0.507114	0.502299	0.497645	0.496791	0.494239	0.496489	0.505541	0.492821	0.492921	0.501164	0.511636	0.503992	0.49694	0.500789	0.507999	0.506837	0.50398
	-60	0.537104	0.547062	0.5509	0.547654	0.536475	0.528607	0.522654	0.52214	0.515479	0.513331	0.520843	0.516965	0.519719	0.517761	0.503867	0.505185	0.50791	0.506634	0.507951	0.507253	0.504517	0.504705	0.507084	0.507687	0.511993	0.516126	0.518605	0.514638	0.513776	0.510521	0.501972	0.491999	0.488298	0.491818	0.493451	0.495276	0.498936	0.493556	0.492152	0.496094	0.493015	0.495367	0.494979	0.493163	0.499987	0.503654	0.508515	0.508148
	-61	0.520589	0.530291	0.536298	0.532799	0.522695	0.515379	0.514674	0.50493	0.50078	0.503573	0.508118	0.514839	0.513145	0.511004	0.501251	0.497103	0.499109	0.496995	0.498836	0.498161	0.495144	0.496844	0.501093	0.500645	0.504899	0.508592	0.513199	0.509454	0.510029	0.503911	0.494914	0.486957	0.477635	0.481639	0.486682	0.490099	0.489753	0.494416	0.500557	0.497211	0.500282	0.501841	0.502392	0.4947	0.495194	0.499899	0.494386	0.497011
	-62	0.503939	0.506203	0.508481	0.509797	0.510547	0.515631	0.51637	0.50047	0.502557	0.500359	0.500732	0.507377	0.50693	0.504539	0.496354	0.492178	0.482627	0.486171	0.489937	0.48841	0.485729	0.487328	0.489461	0.496509	0.494758	0.497523	0.496572	0.497963	0.506703	0.500662	0.500856	0.489212	0.47486	0.478718	0.485942	0.485677	0.488792	0.497467	0.501412	0.497736	0.503828	0.507767	0.502602	0.497751	0.501074	0.502995	0.502284	0.501883
	-63	0.503139	0.495982	0.492579	0.491947	0.494343	0.498927	0.50289	0.500991	0.501885	0.499829	0.501274	0.504974	0.506446	0.497089	0.48892	0.491571	0.491874	0.485863	0.488503	0.489003	0.484274	0.487312	0.48356	0.485707	0.485516	0.487128	0.487781	0.490504	0.488032	0.487469	0.489752	0.489358	0.490087	0.497358	0.494554	0.491195	0.485258	0.483703	0.48818	0.491295	0.501231	0.514496	0.514936	0.507495	0.505343	0.499454	0.498062	0.498802
	-64	0.482964	0.491532	0.486312	0.489158	0.496381	0.497462	0.49097	0.4951	0.492157	0.486199	0.492473	0.50232	0.512313	0.511511	0.50904	0.51097	0.498758	0.496826	0.49434	0.486222	0.48742	0.486218	0.487085	0.489186	0.489072	0.488517	0.490518	0.494721	0.492728	0.500489	0.494067	0.494589	0.493053	0.492305	0.504493	0.496952	0.497823	0.499659	0.496312	0.50264	0.503056	0.509831	0.519265	0.518175	0.512057	0.503129	0.512456	0.510584
	-65	0.487949	0.481347	0.489905	0.50317	0.511281	0.513806	0.512077	0.517808	0.521195	0.521707	0.524924	0.533943	0.553829	0.549557	0.547841	0.543882	0.543907	0.5442	0.533257	0.520129	0.533022	0.534493	0.533619	0.52294	0.528455	0.532124	0.520854	0.51356	0.512606	0.51792	0.513077	0.508021	0.502089	0.496414	0.501593	0.503644	0.502557	0.502823	0.498633	0.50429	0.505087	0.501852	0.502803	0.519215	0.518945	0.517883	0.524306	0.527282
[truncated: 312 more columns]

## Sheet: CF_summer
		Longitude
		-179.5	-178.5	-177.5	-176.5	-175.5	-174.5	-173.5	-172.5	-171.5	-170.5	-169.5	-168.5	-167.5	-166.5	-165.5	-164.5	-163.5	-162.5	-161.5	-160.5	-159.5	-158.5	-157.5	-156.5	-155.5	-154.5	-153.5	-152.5	-151.5	-150.5	-149.5	-148.5	-147.5	-146.5	-145.5	-144.5	-143.5	-142.5	-141.5	-140.5	-139.5	-138.5	-137.5	-136.5	-135.5	-134.5	-133.5	-132.5
Latitude	75	NA	NA	NA	NA	NA	NA	NA	NA	NA	NA	NA	NA	NA	NA	NA	NA	NA	NA	NA	NA	NA	NA	NA	NA	NA	NA	NA	NA	NA	NA	NA	NA	NA	NA	NA	NA	NA	NA	NA	NA	NA	NA	NA	NA	NA	NA	NA	NA
	74	NA	NA	NA	NA	NA	NA	NA	NA	NA	NA	NA	NA	NA	NA	NA	NA	NA	NA	NA	NA	NA	NA	NA	NA	NA	NA	NA	NA	NA	NA	NA	NA	NA	NA	NA	NA	NA	NA	NA	NA	NA	NA	NA	NA	NA	NA	NA	NA
	73	NA	NA	NA	NA	NA	NA	NA	NA	NA	NA	NA	NA	NA	NA	NA	NA	NA	NA	NA	NA	NA	NA	NA	NA	NA	NA	NA	NA	NA	NA	NA	NA	NA	NA	NA	NA	NA	NA	NA	NA	NA	NA	NA	NA	NA	NA	NA	NA
	72	NA	NA	NA	NA	NA	NA	NA	NA	NA	NA	NA	NA	NA	NA	NA	NA	NA	NA	NA	NA	NA	NA	NA	NA	NA	NA	NA	NA	NA	NA	NA	NA	NA	NA	NA	NA	NA	NA	NA	NA	NA	NA	NA	NA	NA	NA	NA	NA
	71	NA	NA	NA	NA	NA	NA	0.582417	0.567283	NA	NA	0.569203	NA	0.599855	0.616119	0.612126	0.607125	NA	NA	NA	NA	NA	NA	NA	NA	NA	NA	NA	NA	NA	NA	NA	NA	NA	NA	NA	NA	NA	NA	NA	NA	NA	NA	NA	NA	NA	NA	NA	NA
	70	NA	NA	NA	NA	0.605382	0.631399	0.644633	0.639668	0.626506	0.620805	0.632557	0.642856	0.660713	0.665531	0.675128	NA	NA	NA	NA	NA	NA	NA	NA	NA	NA	NA	NA	NA	NA	NA	NA	NA	NA	NA	NA	NA	NA	0.636172	NA	NA	NA	NA	NA	0.683563	NA	NA	NA	0.688284
	69	NA	0.603598	0.606503	0.618246	0.640483	0.650008	0.664841	0.677073	0.677862	0.680171	0.679076	0.689619	0.685351	0.675952	0.669419	NA	NA	0.675999	0.672705	0.668197	0.660821	0.657994	0.659376	0.66178	0.667766	0.675331	0.681279	0.686081	0.692127	0.700459	0.702791	0.700624	0.700164	0.697746	0.696019	0.688686	0.686603	0.69682	0.704265	0.720733	0.6999	0.672834	0.673664	NA	0.694193	0.713806	0.7126	0.722272
	68	0.66464	0.65914	0.646725	0.642098	0.644114	0.65999	0.688288	0.712036	0.728029	0.730741	0.729157	0.734121	0.73897	0.731667	0.713964	0.691447	0.670865	0.663882	0.659097	0.662496	0.670318	0.67464	0.67057	0.656366	0.643676	0.650909	0.654435	0.65817	0.651882	0.647627	0.655491	0.665771	0.685288	0.698186	0.712792	0.716675	0.724717	0.730351	0.730207	0.73328	0.735983	0.718945	0.677017	0.668117	0.681715	0.70196	0.707572	0.715635
	67	0.642084	0.642439	0.633969	0.634327	0.636265	0.643576	0.645176	0.661291	0.701047	0.739492	0.743329	0.743723	0.74847	0.752699	0.753161	0.739815	0.73002	0.717943	0.68919	0.679008	0.680281	0.676391	0.664793	0.649461	0.653775	0.667524	0.676931	0.683529	0.685843	0.670746	0.680548	0.709837	0.73179	0.74791	0.756805	0.755972	0.748113	0.732049	0.712724	0.688317	0.67097	0.67243	0.682565	0.667525	0.647264	0.676238	0.700028	0.712739
	66	0.622477	0.624925	0.601365	0.603811	0.609272	0.616531	NA	NA	0.637763	0.672725	0.710783	0.698667	0.66173	0.641371	0.629448	0.639491	0.675549	0.677677	0.653896	0.647557	0.645448	0.640741	0.650103	0.659324	0.665328	0.660077	0.663285	0.669052	0.660726	0.670914	0.697793	0.710561	0.706574	0.702707	0.707096	0.709999	0.706589	0.695492	0.680761	0.652001	0.637623	0.648137	0.657736	0.656981	0.645624	0.651239	0.65381	0.662693
	65	0.687384	0.707304	0.694719	0.687427	0.634629	0.608698	0.614029	0.651221	0.714236	0.702901	0.690403	0.67213	0.665295	0.62088	0.598188	0.603462	0.598426	0.606446	0.633425	0.583462	0.578822	0.604676	0.636145	0.631212	0.619301	0.623405	0.634145	0.63916	0.647117	0.661582	0.674455	0.673772	0.660134	0.64288	0.633109	0.627756	0.63322	0.646677	0.664425	0.657149	0.642492	0.637373	0.642479	0.634628	0.619214	0.623285	0.621163	0.614062
	64	0.742046	0.731934	0.710363	0.68443	0.665208	0.646393	0.621479	0.63643	0.633377	0.639745	0.653669	0.655705	0.662674	0.661193	0.662393	0.662867	0.667555	0.667743	0.658318	0.552888	0.567572	0.599667	0.592737	0.595749	0.598722	0.597312	0.599506	0.614135	0.621885	0.623821	0.61959	0.60396	0.593966	0.612637	0.63225	0.628548	0.627231	0.633844	0.641964	0.656951	0.675926	0.661222	0.646021	0.635257	0.635007	0.630359	0.631365	0.616993
	63	0.721108	0.692053	0.666873	0.650165	0.640157	0.62788	0.625685	0.622423	0.611888	0.611378	0.601231	0.632405	0.640421	0.637088	0.618345	0.558185	0.568711	0.548353	0.544064	0.555958	0.571406	0.575525	0.560259	0.559019	0.583691	0.592979	0.588412	0.56929	0.549982	0.556972	0.560853	0.559654	0.578106	0.577617	0.581881	0.589324	0.610768	0.630088	0.639248	0.637466	0.646609	0.648147	0.663579	0.667896	0.649313	0.640569	0.619641	0.611086
	62	0.638402	0.638344	0.632138	0.625326	0.616807	0.617166	0.61879	0.612315	0.607249	0.613474	0.616149	0.619579	0.619149	0.604117	0.534613	0.522359	0.526653	0.536911	0.542653	0.558459	0.553556	0.536097	0.540107	0.556379	0.550871	0.525954	0.538194	0.544224	0.577842	0.593869	0.547257	0.543056	0.56831	0.618041	0.634587	0.59163	0.579185	0.567585	0.57922	0.609394	0.623721	0.608982	0.622993	0.641594	0.651336	0.609296	0.584992	0.599569
	61	0.613533	0.609548	0.603914	0.601924	0.594696	0.601999	0.601608	0.606404	0.603524	0.605783	0.608607	0.616563	0.620535	0.619316	0.570063	0.516941	0.531456	0.533605	0.541576	0.525612	0.522537	0.516035	0.532156	0.537457	0.525608	0.520313	0.544601	0.545499	0.627611	0.61806	0.562547	0.572306	0.56691	0.556893	0.555532	0.585754	0.600669	0.614704	0.617254	0.588974	0.588854	0.641392	0.635556	0.630632	0.624401	0.601459	0.580379	0.58706
	60	0.605523	0.605707	0.600626	0.597669	0.594594	0.592603	0.60195	0.598645	0.607153	0.611062	0.619971	0.628975	0.619856	0.564969	0.622169	0.58923	0.549856	0.579352	0.503884	0.485941	0.50175	0.535035	0.544388	0.550318	0.552878	0.546174	0.558215	0.668076	0.646158	0.590779	0.588123	0.597456	0.614856	0.632525	0.614541	0.569922	0.584944	0.593287	0.594406	0.598208	0.568591	0.627974	0.602526	0.573568	0.573076	0.632379	0.620488	0.611707
	59	0.587705	0.589606	0.585719	0.582416	0.581702	0.586102	0.589842	0.592714	0.595021	0.600289	0.609662	0.622768	0.634035	0.643354	0.651934	0.648763	0.64584	0.644864	0.54288	0.579586	0.567672	0.581062	0.578728	0.552541	0.553491	0.550567	0.662351	0.705998	0.660447	0.672041	0.684984	0.683121	0.677686	0.671374	0.666464	0.661444	0.657662	0.650003	0.648122	0.642975	0.624543	0.596078	0.591147	0.545314	0.525907	0.54293	0.614514	0.616977
	58	0.577035	0.572731	0.565939	0.565065	0.563687	0.567188	0.572986	0.582247	0.579453	0.585165	0.590858	0.59929	0.605645	0.615971	0.627959	0.6364	0.646817	0.657732	0.677555	0.692536	0.705964	0.698619	0.586364	0.510517	0.547891	0.628272	0.644356	0.618189	0.722053	0.712437	0.696672	0.68343	0.675947	0.671613	0.670294	0.666315	0.662913	0.659242	0.649658	0.648785	0.652221	0.647766	0.633903	0.55301	0.514066	0.523761	0.552954	0.60338
	57	0.558488	0.556849	0.553138	0.551733	0.550207	0.555305	0.56181	0.563836	0.565265	0.572763	0.576967	0.581032	0.58359	0.592781	0.603401	0.610992	0.625601	0.643632	0.653581	0.662017	0.649645	0.553164	0.52047	0.619303	0.689013	0.607314	0.607845	0.691824	0.707208	0.691921	0.67925	0.669557	0.662743	0.658185	0.65784	0.65567	0.651849	0.651653	0.648217	0.651426	0.651001	0.650661	0.643979	0.640087	0.563137	0.570971	0.548315	0.559792
	56	0.551282	0.546191	0.542657	0.539857	0.539256	0.543714	0.547069	0.550558	0.552477	0.558888	0.564099	0.569811	0.574188	0.579271	0.590446	0.599007	0.608455	0.605837	0.559985	0.538048	0.552263	0.62209	0.697079	0.696035	0.689501	0.681657	0.679865	0.676199	0.671488	0.667103	0.657457	0.654199	0.648989	0.645529	0.638682	0.636531	0.637496	0.637776	0.635795	0.640507	0.642351	0.645792	0.644059	0.647111	0.663357	0.652266	0.588303	0.545858
	55	0.537002	0.533604	0.531894	0.535513	0.535676	0.534838	0.530494	0.53354	0.537955	0.546923	0.554975	0.565786	0.577096	0.584661	0.594905	0.561303	0.558217	0.555863	0.629063	0.637323	0.665319	0.68968	0.682694	0.668856	0.659658	0.654132	0.651027	0.648146	0.648236	0.643264	0.638301	0.63786	0.634428	0.630523	0.625181	0.623724	0.625498	0.625501	0.629184	0.63908	0.642427	0.642923	0.646279	0.653209	0.660561	0.674446	0.644644	0.594302
	54	0.529742	0.527494	0.530417	0.534022	0.532958	0.532242	0.527668	0.528894	0.538181	0.546966	0.558044	0.568024	0.56683	0.549158	0.591824	0.611268	0.628376	0.621488	0.636519	0.640008	0.644212	0.64058	0.639601	0.642641	0.641516	0.631911	0.624394	0.626256	0.628325	0.626693	0.624761	0.622158	0.618121	0.615407	0.616743	0.612426	0.610117	0.615898	0.624156	0.629944	0.63398	0.636158	0.638387	0.649201	0.655354	0.66167	0.650425	0.590814
	53	0.531936	0.528834	0.529175	0.535274	0.539976	0.546462	0.547378	0.549384	0.550127	0.54647	0.562974	0.553559	0.576921	0.608704	0.604548	0.585504	0.582409	0.587855	0.593967	0.60285	0.609594	0.611349	0.613709	0.608977	0.60823	0.611436	0.613415	0.612946	0.614053	0.609975	0.612301	0.60954	0.607837	0.606336	0.608005	0.606418	0.599113	0.603745	0.610181	0.615069	0.616787	0.626631	0.634179	0.637645	0.644918	0.650462	0.658253	0.615615
	52	0.545865	0.530661	0.527888	0.522286	0.548035	0.538987	0.557831	0.557525	0.554679	0.550753	0.548097	0.553348	0.56125	0.564942	0.56877	0.56967	0.567107	0.570751	0.576444	0.5807	0.583403	0.585784	0.586698	0.585216	0.584879	0.587661	0.593315	0.597133	0.606506	0.603572	0.603559	0.607586	0.607839	0.607871	0.602772	0.601329	0.605709	0.607111	0.607563	0.615854	0.618116	0.62233	0.63211	0.635045	0.639818	0.647411	0.660003	0.673254
	51	0.532068	0.53071	0.528378	0.538288	0.542884	0.549873	0.555634	0.548622	0.547445	0.544349	0.548241	0.546681	0.545658	0.551244	0.556347	0.557531	0.557938	0.564239	0.568051	0.57131	0.573532	0.574883	0.572937	0.576973	0.578035	0.579875	0.584497	0.59304	0.594985	0.596724	0.596589	0.604045	0.606024	0.608766	0.606214	0.597778	0.600168	0.607296	0.610921	0.616858	0.618792	0.622392	0.630654	0.63577	0.642133	0.650357	0.658843	0.668241
	50	0.528651	0.531223	0.532854	0.536595	0.537399	0.545528	0.552744	0.555397	0.555927	0.554086	0.555911	0.555289	0.554672	0.549793	0.551753	0.55913	0.556515	0.559226	0.563914	0.567937	0.570898	0.572633	0.57777	0.575968	0.576733	0.580315	0.580909	0.589609	0.597613	0.601059	0.603225	0.604584	0.607901	0.608505	0.606212	0.604284	0.601868	0.604354	0.614515	0.621125	0.624866	0.630488	0.632584	0.64125	0.645365	0.659166	0.663201	0.671508
	49	0.533387	0.536885	0.534136	0.543844	0.549686	0.548846	0.55405	0.555738	0.557523	0.558147	0.561617	0.55609	0.558117	0.556728	0.555979	0.554371	0.55848	0.560577	0.560166	0.564769	0.576222	0.578785	0.58263	0.579976	0.579776	0.579447	0.58486	0.591585	0.598109	0.60206	0.601383	0.599953	0.6	0.602177	0.604549	0.609543	0.609346	0.61173	0.616965	0.624469	0.63162	0.639524	0.644723	0.648546	0.651477	0.665523	0.674764	0.677725
	48	0.53999	0.542671	0.548164	0.554804	0.55952	0.556923	0.558289	0.557233	0.559476	0.563575	0.558354	0.559756	0.556547	0.558177	0.559671	0.562305	0.566199	0.566247	0.565393	0.570277	0.574395	0.573867	0.578003	0.585452	0.583566	0.585425	0.591006	0.594063	0.5985	0.600568	0.599294	0.600172	0.601914	0.607893	0.612568	0.616529	0.620527	0.628658	0.629529	0.634158	0.638092	0.64841	0.656612	0.658426	0.664344	0.671372	0.68494	0.686595
	47	0.556253	0.557062	0.55689	0.559059	0.56878	0.566098	0.564835	0.563531	0.564134	0.56777	0.568288	0.564207	0.562682	0.571072	0.573476	0.576268	0.569457	0.569859	0.572239	0.57764	0.577141	0.58199	0.583918	0.587307	0.588451	0.595151	0.599647	0.604483	0.607336	0.60948	0.61571	0.619617	0.619419	0.622416	0.623995	0.626509	0.637192	0.63821	0.640225	0.643378	0.651319	0.662201	0.669483	0.66726	0.669578	0.675429	0.68942	0.698623
	46	0.561007	0.564411	0.563252	0.565381	0.572156	0.57043	0.572799	0.568103	0.56382	0.569392	0.571403	0.574778	0.575311	0.580352	0.584846	0.588679	0.584656	0.581498	0.581256	0.585312	0.58976	0.597091	0.599597	0.604647	0.609131	0.612701	0.612915	0.621125	0.622189	0.628414	0.628552	0.625311	0.627625	0.630019	0.633782	0.641276	0.647569	0.650091	0.65432	0.655373	0.667911	0.675504	0.677042	0.680281	0.680478	0.687048	0.694423	0.702542
	45	0.562958	0.570456	0.571887	0.574205	0.573948	0.575286	0.577336	0.578465	0.571494	0.575875	0.580389	0.582275	0.586562	0.590497	0.59436	0.60089	0.596685	0.599977	0.601665	0.601858	0.607213	0.609435	0.615794	0.621502	0.62345	0.630505	0.634479	0.63422	0.639503	0.643366	0.639485	0.637351	0.645784	0.65203	0.654772	0.65855	0.660183	0.662833	0.66812	0.672905	0.680041	0.690409	0.689614	0.697094	0.691345	0.693216	0.699863	0.70791
	44	0.578367	0.582941	0.582606	0.584523	0.586113	0.596118	0.594544	0.594616	0.592257	0.597892	0.601274	0.607499	0.607592	0.608496	0.615046	0.62228	0.622194	0.62336	0.62929	0.631867	0.63049	0.633946	0.63788	0.644681	0.648173	0.650708	0.653215	0.653228	0.651996	0.647887	0.651049	0.659927	0.668546	0.669242	0.670354	0.675049	0.674365	0.6772	0.680812	0.68963	0.693384	0.70255	0.708475	0.70322	0.703668	0.704875	0.712176	0.717527
	43	0.601287	0.600761	0.597037	0.602668	0.608006	0.614645	0.617123	0.616329	0.619086	0.629471	0.635571	0.635404	0.636562	0.636528	0.641451	0.644229	0.649119	0.653137	0.653655	0.651145	0.653253	0.660888	0.666775	0.672077	0.675352	0.673328	0.672168	0.670904	0.666842	0.668211	0.676866	0.683297	0.683326	0.692434	0.688093	0.693401	0.690649	0.693336	0.696162	0.705502	0.710203	0.71775	0.723845	0.724213	0.722988	0.715299	0.721284	0.725606
	42	0.616042	0.614931	0.620942	0.633912	0.638183	0.640573	0.63875	0.642137	0.645864	0.650283	0.651403	0.655806	0.662743	0.667514	0.665705	0.673233	0.67845	0.673072	0.672812	0.677214	0.680887	0.690423	0.69256	0.692223	0.690107	0.688433	0.687428	0.688284	0.686599	0.688537	0.69592	0.701054	0.705753	0.712777	0.705551	0.710349	0.714306	0.714137	0.715381	0.722295	0.724746	0.730533	0.731861	0.732121	0.729292	0.730302	0.739812	0.737739
	41	0.639117	0.635941	0.648151	0.660133	0.659234	0.659537	0.666558	0.673577	0.669745	0.672651	0.677122	0.676084	0.682374	0.693103	0.694401	0.694957	0.697862	0.700166	0.701231	0.703836	0.705666	0.709811	0.709701	0.710697	0.71175	0.715235	0.7198	0.71233	0.708503	0.711704	0.721722	0.720535	0.728245	0.736192	0.733878	0.731051	0.739963	0.738766	0.735345	0.740591	0.741989	0.740818	0.74269	0.740706	0.735824	0.741414	0.749151	0.745659
	40	0.667808	0.669926	0.677989	0.688167	0.688898	0.682423	0.695391	0.697502	0.691903	0.700009	0.707695	0.71207	0.718264	0.722739	0.723861	0.726731	0.725419	0.721546	0.726032	0.731284	0.728261	0.730521	0.736661	0.73655	0.737692	0.737613	0.733021	0.733577	0.733897	0.741999	0.743138	0.742162	0.745035	0.74943	0.756484	0.759978	0.75959	0.755147	0.752248	0.755153	0.754008	0.758434	0.758232	0.753219	0.75002	0.755683	0.758372	0.7484
	39	0.690294	0.692869	0.707054	0.719626	0.71715	0.721316	0.721383	0.727125	0.733673	0.736219	0.738346	0.740254	0.743208	0.745637	0.744576	0.748808	0.753199	0.75094	0.754233	0.756343	0.758871	0.763482	0.763346	0.76091	0.762177	0.75551	0.755152	0.755266	0.757445	0.757498	0.763087	0.766074	0.767864	0.774438	0.777351	0.776272	0.774959	0.772716	0.765812	0.769704	0.765442	0.767234	0.771902	0.768048	0.757657	0.759524	0.759102	0.750082
	38	0.718595	0.724287	0.734983	0.738527	0.744005	0.748104	0.753449	0.758789	0.764344	0.762179	0.76535	0.765635	0.76892	0.773678	0.769632	0.771684	0.771863	0.771774	0.777213	0.780867	0.785773	0.786263	0.788441	0.790071	0.787624	0.787088	0.781687	0.7803	0.780607	0.781892	0.787418	0.793806	0.79105	0.79672	0.795265	0.792931	0.792825	0.793415	0.791644	0.788469	0.784122	0.779876	0.78097	0.770933	0.765446	0.769226	0.766366	0.757733
	37	0.747792	0.751751	0.761118	0.766697	0.773098	0.778344	0.781591	0.782323	0.78213	0.785784	0.792252	0.79443	0.794189	0.791143	0.792423	0.792685	0.796435	0.8001	0.799125	0.802757	0.802951	0.804171	0.810314	0.811252	0.811263	0.806066	0.806115	0.808343	0.812293	0.808229	0.809738	0.815133	0.813282	0.817826	0.812783	0.808868	0.807282	0.805683	0.806337	0.803208	0.800389	0.797502	0.785799	0.773416	0.774123	0.773616	0.764664	0.758033
	36	0.774566	0.775124	0.784361	0.795989	0.802676	0.801027	0.79693	0.801466	0.80544	0.811674	0.818307	0.818158	0.814298	0.812722	0.815655	0.814573	0.823466	0.82883	0.829689	0.831731	0.831529	0.832558	0.834396	0.831534	0.835808	0.834255	0.83614	0.835076	0.836427	0.82926	0.826956	0.829804	0.833397	0.831928	0.826959	0.821207	0.818074	0.817975	0.820103	0.816186	0.807149	0.800847	0.795278	0.784216	0.778256	0.774147	0.768607	0.768709
	35	0.802004	0.805558	0.811589	0.817291	0.8209	0.819527	0.818979	0.827796	0.829999	0.832969	0.833008	0.832768	0.833003	0.832553	0.835572	0.841823	0.853875	0.852567	0.849345	0.849998	0.850298	0.85443	0.855532	0.859958	0.863005	0.861808	0.859513	0.856434	0.856888	0.84681	0.844478	0.843723	0.848473	0.843332	0.8381	0.835391	0.835213	0.832943	0.828413	0.823526	0.81344	0.808382	0.799424	0.789687	0.78161	0.773587	0.771649	0.769614
	34	0.828055	0.825631	0.825917	0.833269	0.834126	0.837646	0.845114	0.850914	0.8525	0.852192	0.849912	0.847625	0.850935	0.856291	0.856053	0.863309	0.87185	0.8678	0.864628	0.868355	0.874742	0.874738	0.873702	0.882538	0.880668	0.879002	0.875429	0.871264	0.873077	0.864319	0.862632	0.865829	0.86358	0.855557	0.847064	0.841703	0.838976	0.833472	0.827856	0.823162	0.820234	0.816251	0.804433	0.795647	0.782131	0.776408	0.77442	0.771863
	33	0.84101	0.839405	0.839	0.848286	0.852603	0.858877	0.862603	0.867843	0.86885	0.862985	0.86385	0.86409	0.866933	0.873205	0.876811	0.881616	0.883345	0.88174	0.880945	0.883231	0.889646	0.89282	0.892224	0.889507	0.885815	0.890016	0.888553	0.883696	0.88268	0.883452	0.877249	0.874297	0.873463	0.864372	0.853988	0.84681	0.840966	0.833066	0.827319	0.828796	0.826997	0.81657	0.80298	0.793821	0.785276	0.775969	0.774142	0.766638
	32	0.856472	0.855005	0.857315	0.867608	0.869085	0.873756	0.873108	0.877473	0.876454	0.8694	0.871952	0.878266	0.883531	0.88945	0.888355	0.890698	0.89645	0.896771	0.898633	0.896564	0.897081	0.898329	0.895711	0.891284	0.894688	0.894786	0.892865	0.890945	0.891414	0.888442	0.883573	0.882956	0.876694	0.867661	0.861176	0.850312	0.845835	0.842122	0.840575	0.83571	0.825517	0.811939	0.802199	0.794381	0.786323	0.77667	0.774675	0.760836
	31	0.872261	0.871381	0.87963	0.884075	0.883263	0.88694	0.890706	0.887177	0.885333	0.883109	0.886482	0.893148	0.900066	0.8993	0.897534	0.905038	0.906973	0.904298	0.902514	0.905815	0.907767	0.905075	0.899842	0.897923	0.901735	0.899965	0.900303	0.902581	0.89785	0.898076	0.893287	0.890451	0.87968	0.868696	0.864436	0.860784	0.856406	0.849457	0.84266	0.833286	0.825348	0.815479	0.804885	0.794731	0.788602	0.782751	0.771391	0.76471
	30	0.885106	0.886208	0.889667	0.889425	0.893198	0.894582	0.896651	0.888324	0.891315	0.892124	0.892764	0.9054	0.910621	0.906977	0.910404	0.91458	0.910221	0.904534	0.908432	0.909189	0.911135	0.909092	0.908922	0.909368	0.907984	0.902819	0.904707	0.908893	0.905856	0.905956	0.903293	0.893853	0.886402	0.877515	0.872065	0.863142	0.85663	0.845293	0.842449	0.833666	0.827597	0.819268	0.806837	0.80056	0.790262	0.778258	0.773313	0.765212
	29	0.891431	0.892085	0.892369	0.892763	0.893448	0.89469	0.896778	0.894167	0.897717	0.901389	0.904999	0.909799	0.917889	0.91731	0.914092	0.914586	0.908851	0.912654	0.916403	0.915328	0.912951	0.913026	0.915149	0.913691	0.912832	0.911134	0.913087	0.911558	0.91224	0.909532	0.898933	0.890204	0.882644	0.879097	0.869708	0.866781	0.856986	0.846242	0.843729	0.836083	0.829893	0.820366	0.808683	0.802211	0.792399	0.781693	0.773376	0.764719
	28	0.891893	0.895492	0.899994	0.896488	0.898757	0.904768	0.901656	0.903668	0.906536	0.915283	0.914322	0.917909	0.920371	0.918585	0.91279	0.916522	0.917618	0.915734	0.91985	0.918541	0.912489	0.91593	0.918067	0.917644	0.918577	0.915025	0.911834	0.910042	0.90728	0.902397	0.894559	0.885983	0.878213	0.873892	0.862945	0.857981	0.857764	0.846569	0.844	0.837252	0.828097	0.821562	0.806219	0.792027	0.785541	0.772793	0.765369	0.758307
	27	0.900682	0.899383	0.899488	0.894378	0.903894	0.906488	0.908252	0.908532	0.913863	0.918753	0.921657	0.924549	0.918436	0.920544	0.921798	0.919188	0.918988	0.918622	0.919712	0.918653	0.917803	0.919551	0.922855	0.915218	0.913748	0.913309	0.910095	0.911297	0.903337	0.901753	0.894819	0.890347	0.878444	0.871385	0.867905	0.858743	0.854612	0.842944	0.83559	0.829312	0.820049	0.809874	0.792215	0.780635	0.771209	0.768475	0.755879	0.744392
	26	0.903776	0.900451	0.903638	0.901748	0.910529	0.910861	0.9125	0.910834	0.917931	0.915342	0.920681	0.924053	0.925585	0.923701	0.922334	0.917202	0.917591	0.921478	0.924327	0.922534	0.923362	0.921102	0.921574	0.91281	0.910976	0.909159	0.912056	0.910121	0.904927	0.902619	0.896657	0.885818	0.876577	0.875574	0.868981	0.861742	0.855449	0.845737	0.836717	0.828394	0.812594	0.798591	0.784084	0.769612	0.762763	0.760208	0.744691	0.737025
	25	0.907044	0.906181	0.907203	0.907503	0.912679	0.915151	0.915218	0.912811	0.912793	0.918631	0.921738	0.92597	0.927812	0.929387	0.92638	0.923724	0.922355	0.924804	0.925981	0.927308	0.923241	0.921317	0.922132	0.916208	0.911521	0.916168	0.916459	0.911036	0.906447	0.905761	0.898429	0.886951	0.878321	0.86761	0.863135	0.854611	0.850854	0.840943	0.834503	0.826991	0.809781	0.792517	0.780815	0.765259	0.758007	0.754108	0.734832	0.729531
	24	0.908478	0.909179	0.909793	0.910789	0.910156	0.916419	0.917216	0.913386	0.91824	0.926907	0.931513	0.931094	0.931466	0.928125	0.929134	0.930736	0.929123	0.930669	0.930563	0.929256	0.927037	0.922344	0.919379	0.920508	0.919231	0.917784	0.91812	0.912943	0.905581	0.899685	0.89304	0.884459	0.876296	0.864576	0.864533	0.853702	0.844055	0.840246	0.831846	0.82634	0.806085	0.792078	0.780213	0.76377	0.75261	0.746232	0.732127	0.728564
	23	0.906038	0.909853	0.913222	0.913942	0.915144	0.921281	0.923845	0.921818	0.926321	0.930155	0.932194	0.932016	0.931534	0.927486	0.92776	0.927188	0.930395	0.93349	0.93487	0.935325	0.929608	0.927504	0.924836	0.924514	0.918515	0.917136	0.916174	0.913149	0.908076	0.901686	0.893785	0.885687	0.879623	0.873822	0.867743	0.855073	0.848416	0.840373	0.827244	0.816159	0.800187	0.785911	0.771803	0.762567	0.751904	0.743537	0.740204	0.733237
	22	0.913654	0.916272	0.917329	0.918919	0.920039	0.919278	0.923828	0.924874	0.924729	0.924317	0.92767	0.9271	0.927626	0.928542	0.926436	0.928461	0.931373	0.936275	0.946385	0.946756	0.905197	0.929884	0.920084	0.928668	0.917789	0.916714	0.913354	0.913893	0.911036	0.905663	0.893318	0.884851	0.882776	0.872505	0.865391	0.854688	0.849567	0.842299	0.827008	0.812096	0.802342	0.79127	0.781578	0.771732	0.757099	0.744043	0.737177	0.731241
	21	0.91364	0.91817	0.918206	0.914389	0.915229	0.916316	0.913944	0.917699	0.918311	0.917634	0.921563	0.92269	0.925766	0.926574	0.927676	0.925531	0.925293	0.927684	0.932222	0.936375	0.942397	0.944043	0.93075	0.879156	0.912206	0.911006	0.907627	0.906484	0.900265	0.90186	0.894015	0.884609	0.880684	0.875435	0.865405	0.859521	0.852154	0.837363	0.830417	0.818242	0.80585	0.795537	0.783961	0.772613	0.765245	0.753974	0.745559	0.737962
	20	0.918974	0.919309	0.914661	0.911463	0.910242	0.91514	0.913935	0.9111	0.912516	0.915525	0.917776	0.918934	0.920781	0.917441	0.918817	0.91649	0.917614	0.915267	0.913407	0.898673	0.894494	0.910955	0.933692	0.954818	0.813299	0.894481	0.904825	0.904067	0.899001	0.899425	0.893258	0.882213	0.877902	0.872943	0.866527	0.85926	0.854546	0.842279	0.832405	0.822152	0.81438	0.805001	0.789934	0.779575	0.771537	0.759954	0.756737	0.759239
	19	0.918586	0.917295	0.912815	0.912423	0.914843	0.914997	0.910908	0.905506	0.90997	0.915757	0.914136	0.913844	0.911135	0.908196	0.910682	0.912422	0.914433	0.91172	0.899638	0.882502	0.866266	0.853779	0.869943	0.927949	0.835498	0.896807	0.901709	0.905072	0.901989	0.899615	0.892071	0.885289	0.877214	0.870022	0.864345	0.860907	0.858227	0.847998	0.834633	0.830243	0.822862	0.815359	0.806754	0.79301	0.787182	0.778252	0.773086	0.767934
	18	0.918361	0.91609	0.9147	0.914676	0.915407	0.917211	0.914927	0.914205	0.91477	0.913767	0.913546	0.911399	0.909536	0.911397	0.908937	0.914096	0.917592	0.91843	0.907089	0.905035	0.898839	0.908003	0.921929	0.927693	0.91532	0.906883	0.912106	0.905602	0.902918	0.898286	0.893541	0.887115	0.880988	0.877152	0.868978	0.862972	0.858669	0.850278	0.835977	0.835002	0.831549	0.825073	0.819789	0.810604	0.805341	0.799548	0.795395	0.783792
	17	0.916801	0.915463	0.914696	0.915133	0.91886	0.91953	0.913733	0.916307	0.91527	0.915786	0.916149	0.913853	0.917615	0.917312	0.916678	0.917619	0.922229	0.924322	0.926014	0.926116	0.926786	0.929964	0.923959	0.916529	0.909473	0.907585	0.905399	0.904586	0.902571	0.900097	0.899145	0.891026	0.882845	0.875765	0.872347	0.864952	0.857489	0.851965	0.840657	0.84197	0.838804	0.841007	0.833846	0.832508	0.825301	0.813271	0.809081	0.804557
	16	0.918279	0.914998	0.909205	0.908323	0.910762	0.910898	0.909768	0.918393	0.918736	0.917368	0.916868	0.916021	0.91436	0.915129	0.915881	0.921541	0.923403	0.925531	0.920777	0.919669	0.923465	0.921788	0.917544	0.912774	0.907857	0.903557	0.902769	0.902948	0.901634	0.90273	0.903708	0.892346	0.880217	0.880991	0.877216	0.868307	0.865128	0.858881	0.846832	0.851329	0.851047	0.850547	0.841847	0.847308	0.845307	0.833052	0.829107	0.827475
	15	0.915629	0.91258	0.905831	0.909512	0.908275	0.910781	0.914551	0.914969	0.912279	0.914432	0.912334	0.911726	0.906814	0.913917	0.914175	0.915657	0.919166	0.917379	0.912844	0.907987	0.907906	0.908613	0.908176	0.905876	0.903772	0.901998	0.900647	0.901967	0.898915	0.902133	0.902439	0.894361	0.887382	0.883872	0.87957	0.873614	0.876807	0.871311	0.860776	0.858594	0.855551	0.856	0.853331	0.85322	0.850169	0.847786	0.845596	0.841845
	14	0.908098	0.909246	0.90508	0.904728	0.904728	0.903703	0.908177	0.907788	0.90869	0.908437	0.907358	0.903749	0.908081	0.911148	0.910868	0.909177	0.904787	0.906757	0.907789	0.903881	0.899492	0.897588	0.897518	0.899394	0.897316	0.900626	0.898038	0.899467	0.895155	0.898655	0.89648	0.890773	0.883338	0.881209	0.877407	0.87354	0.871669	0.8736	0.865264	0.857688	0.850545	0.854622	0.854485	0.846861	0.847443	0.843611	0.837043	0.840771
	13	0.897388	0.898142	0.898824	0.895875	0.892101	0.892521	0.891986	0.89517	0.901866	0.902059	0.895999	0.889982	0.89571	0.899531	0.898274	0.893922	0.890948	0.89541	0.898174	0.894202	0.887181	0.886955	0.885552	0.884741	0.888262	0.894425	0.884988	0.881002	0.881346	0.884824	0.883527	0.877074	0.873782	0.873584	0.870006	0.863788	0.862241	0.861693	0.858795	0.856104	0.844382	0.843735	0.836678	0.82907	0.836597	0.838973	0.83289	0.836213
	12	0.876905	0.874391	0.88078	0.884507	0.877002	0.872002	0.873782	0.886912	0.886886	0.885444	0.884373	0.886632	0.889016	0.884511	0.882325	0.877444	0.880451	0.880057	0.874566	0.874394	0.87191	0.869973	0.866141	0.86846	0.868144	0.868242	0.865408	0.865878	0.863129	0.856442	0.856413	0.85723	0.857637	0.8618	0.855015	0.843346	0.844456	0.849518	0.842618	0.836565	0.830479	0.825479	0.815845	0.816001	0.820421	0.808065	0.803162	0.813193
	11	0.863352	0.85993	0.864369	0.871086	0.859071	0.859601	0.868291	0.874898	0.875469	0.87032	0.869739	0.874112	0.869974	0.872539	0.863739	0.856002	0.861452	0.861307	0.857663	0.852055	0.853217	0.853876	0.852174	0.855093	0.846081	0.842717	0.842553	0.847778	0.840106	0.831466	0.826353	0.830942	0.832093	0.834976	0.827867	0.831648	0.831756	0.826011	0.818878	0.809718	0.806267	0.804126	0.793792	0.791012	0.791357	0.791526	0.789109	0.786284
	10	0.857001	0.850968	0.85619	0.853014	0.844786	0.851445	0.84848	0.860104	0.866468	0.856266	0.852593	0.852365	0.851885	0.843915	0.846986	0.841328	0.840063	0.849126	0.83978	0.830504	0.834008	0.83154	0.830818	0.833042	0.8293	0.826391	0.823021	0.821645	0.809651	0.812835	0.806595	0.797308	0.799007	0.798389	0.799718	0.802545	0.797778	0.797597	0.795282	0.788536	0.776574	0.778656	0.776383	0.778645	0.778838	0.772409	0.768704	0.769529
	9	0.83954	0.837908	0.835753	0.828842	0.826431	0.829713	0.83246	0.834655	0.837156	0.833558	0.828577	0.824673	0.81849	0.816353	0.818215	0.812099	0.815523	0.826672	0.821036	0.813589	0.813395	0.806543	0.805899	0.80661	0.801199	0.794893	0.798018	0.802063	0.799492	0.78838	0.778797	0.773644	0.777063	0.779271	0.779589	0.777804	0.780683	0.773124	0.769129	0.767283	0.764279	0.765075	0.767654	0.764498	0.762575	0.750327	0.742723	0.749332
	8	0.810659	0.804948	0.801928	0.796792	0.798831	0.797869	0.807929	0.815628	0.808294	0.806249	0.794381	0.789458	0.786475	0.785266	0.784333	0.785964	0.791691	0.790917	0.788874	0.785408	0.784273	0.782317	0.784934	0.780612	0.768654	0.770113	0.77498	0.774264	0.763323	0.75563	0.75627	0.756302	0.76808	0.76495	0.760425	0.75395	0.750492	0.756136	0.754184	0.752021	0.752999	0.757901	0.758845	0.757153	0.750115	0.7474	0.74506	0.755971
	7	0.784982	0.78559	0.781526	0.78078	0.783766	0.783102	0.788956	0.789893	0.784846	0.774456	0.761252	0.764763	0.765538	0.755699	0.758627	0.767135	0.771045	0.771418	0.764666	0.762597	0.760422	0.764639	0.765131	0.763294	0.760802	0.763696	0.761626	0.758363	0.746574	0.739752	0.742621	0.748287	0.759905	0.757452	0.754706	0.752452	0.755427	0.758853	0.753456	0.752212	0.759085	0.761313	0.763911	0.764371	0.762794	0.75773	0.763358	0.76818
	6	0.772072	0.77142	0.767345	0.769063	0.770728	0.770842	0.779645	0.779242	0.773459	0.762751	0.754519	0.758952	0.75631	0.751612	0.756164	0.761922	0.765088	0.770307	0.766849	0.76069	0.763676	0.776608	0.772853	0.772308	0.766354	0.769595	0.766308	0.769895	0.77068	0.76701	0.768231	0.774517	0.77858	0.780169	0.783491	0.787907	0.7947	0.79345	0.787704	0.792097	0.792116	0.787372	0.788258	0.788041	0.79546	0.798277	0.800555	0.795916
	5	0.770921	0.772185	0.775763	0.777802	0.775222	0.779988	0.781835	0.787548	0.7891	0.785066	0.785218	0.785653	0.789435	0.789902	0.791939	0.791898	0.788887	0.797108	0.791982	0.798365	0.80084	0.80248	0.809745	0.806679	0.803805	0.808294	0.814353	0.813499	0.814372	0.810281	0.815923	0.821833	0.823043	0.826477	0.826923	0.837197	0.842218	0.842452	0.835103	0.840152	0.839471	0.835441	0.833454	0.841229	0.839142	0.841608	0.837768	0.835496
	4	0.800897	0.799824	0.801135	0.806754	0.804929	0.809655	0.823021	0.822853	0.820819	0.824961	0.827877	0.831752	0.834192	0.83376	0.837454	0.835417	0.835374	0.840448	0.838235	0.84039	0.84345	0.848257	0.851881	0.846083	0.848135	0.858747	0.86037	0.86028	0.861289	0.865756	0.866126	0.864719	0.864196	0.870086	0.869551	0.874427	0.882513	0.883251	0.880739	0.878761	0.878213	0.878439	0.877534	0.883381	0.884189	0.882748	0.879398	0.87689
	3	0.838004	0.837999	0.83897	0.848253	0.854194	0.856797	0.866565	0.867838	0.863497	0.866936	0.872668	0.87532	0.867565	0.868514	0.871259	0.870946	0.873514	0.877764	0.878029	0.879304	0.888888	0.891423	0.890458	0.891656	0.894208	0.894105	0.899802	0.900208	0.903242	0.906146	0.903958	0.903961	0.902017	0.906489	0.908564	0.910596	0.91687	0.918462	0.913359	0.913355	0.912114	0.912267	0.918467	0.92161	0.92024	0.916331	0.914716	0.91099
	2	0.884552	0.884387	0.886787	0.89286	0.895679	0.899625	0.902999	0.901767	0.903423	0.905352	0.905123	0.902054	0.899955	0.903558	0.909035	0.906499	0.907689	0.910943	0.913162	0.917141	0.921716	0.927939	0.919285	0.922164	0.926851	0.928445	0.92829	0.930149	0.932583	0.933613	0.930066	0.931283	0.9318	0.939291	0.941073	0.942145	0.944002	0.943133	0.940415	0.938823	0.936331	0.938275	0.940339	0.944414	0.941839	0.940284	0.938064	0.939305
	1	0.914855	0.918686	0.920275	0.921058	0.923809	0.928736	0.928843	0.930095	0.93131	0.933322	0.927951	0.928232	0.927884	0.931408	0.932635	0.935323	0.936066	0.934271	0.937379	0.940998	0.941645	0.944263	0.943427	0.939937	0.943974	0.944813	0.94416	0.947997	0.948768	0.951301	0.950065	0.95072	0.953149	0.954589	0.958535	0.95857	0.960036	0.959443	0.958243	0.95847	0.95723	0.959226	0.956191	0.954817	0.95679	0.956162	0.954751	0.956903
	0	0.931368	0.932593	0.933465	0.933506	0.934701	0.938296	0.940285	0.94222	0.942009	0.941209	0.939374	0.938911	0.938019	0.938902	0.940554	0.943555	0.943904	0.944189	0.947177	0.949103	0.944812	0.946498	0.946461	0.946945	0.948311	0.951188	0.952343	0.952075	0.952944	0.952813	0.954848	0.958696	0.957157	0.958032	0.958819	0.956855	0.9605	0.960925	0.962193	0.963615	0.96327	0.965525	0.963518	0.961655	0.961817	0.958698	0.961575	0.960317
	-1	0.929473	0.926938	0.929637	0.933497	0.929803	0.930442	0.932546	0.93406	0.938267	0.939458	0.939845	0.934973	0.935656	0.934833	0.936006	0.937879	0.936344	0.938081	0.938856	0.938694	0.935018	0.93606	0.937626	0.936822	0.940956	0.941091	0.944574	0.94282	0.943141	0.944594	0.94532	0.950218	0.950359	0.950866	0.951755	0.949749	0.953392	0.948118	0.951661	0.956857	0.957132	0.956569	0.95691	0.955568	0.954401	0.954805	0.95347	0.9536
	-2	0.925301	0.921883	0.925074	0.923264	0.922266	0.920174	0.9243	0.922844	0.927394	0.933745	0.932304	0.935712	0.930992	0.927487	0.933004	0.927622	0.925954	0.932227	0.930396	0.930549	0.930561	0.93252	0.93516	0.935633	0.939028	0.938353	0.938235	0.935877	0.936377	0.937733	0.939118	0.945138	0.942269	0.944384	0.946454	0.946752	0.948831	0.944141	0.944932	0.948851	0.95018	0.950235	0.950215	0.950954	0.947842	0.948776	0.950104	0.948158
	-3	0.920857	0.917457	0.920097	0.918915	0.923285	0.923424	0.923807	0.924677	0.924498	0.926937	0.928617	0.930684	0.929997	0.931257	0.930135	0.927671	0.927339	0.928418	0.92889	0.930023	0.931021	0.932151	0.940176	0.943383	0.941401	0.939309	0.940742	0.938944	0.94044	0.942516	0.944483	0.940946	0.942162	0.944404	0.947912	0.945867	0.945352	0.943892	0.940897	0.945104	0.947974	0.948723	0.946897	0.949217	0.944832	0.947356	0.947359	0.94956
	-4	0.908112	0.909836	0.913092	0.914605	0.920718	0.924037	0.924046	0.925124	0.923293	0.921784	0.927514	0.931113	0.933285	0.935283	0.93153	0.932048	0.933186	0.938158	0.940252	0.9374	0.935758	0.938273	0.942433	0.946897	0.945546	0.944518	0.946012	0.94823	0.944396	0.943306	0.943316	0.941494	0.9433	0.947073	0.949175	0.948819	0.949194	0.949645	0.948445	0.947417	0.950678	0.950627	0.950219	0.951104	0.950237	0.952139	0.951691	0.951419
	-5	0.896926	0.905943	0.908769	0.906839	0.914194	0.914599	0.919638	0.920988	0.918527	0.919504	0.925279	0.929953	0.934526	0.9347	0.930856	0.932934	0.932504	0.93398	0.936537	0.93663	0.941297	0.942224	0.943993	0.946748	0.94423	0.942836	0.945848	0.94772	0.946473	0.944691	0.945301	0.945217	0.95142	0.950095	0.948522	0.948843	0.949143	0.950049	0.948809	0.948895	0.949926	0.952842	0.949846	0.955236	0.957189	0.957365	0.956579	0.955184
	-6	0.886537	0.894732	0.897214	0.897562	0.900377	0.899036	0.903582	0.908603	0.910634	0.915823	0.91607	0.919755	0.927232	0.929543	0.924218	0.925844	0.928395	0.927233	0.931226	0.932371	0.935043	0.939026	0.942292	0.947051	0.93923	0.938324	0.941662	0.942053	0.942994	0.945382	0.946533	0.948293	0.951863	0.951982	0.948989	0.946726	0.949106	0.949547	0.949421	0.950797	0.950222	0.951003	0.952599	0.952784	0.951937	0.953823	0.955333	0.952361
	-7	0.876071	0.878864	0.879796	0.880284	0.879569	0.884787	0.893213	0.895929	0.898973	0.900589	0.903898	0.905995	0.913758	0.91575	0.912344	0.913511	0.916941	0.913969	0.918711	0.922464	0.928142	0.931309	0.932981	0.93589	0.935254	0.929705	0.934394	0.93613	0.936759	0.939291	0.941218	0.943871	0.945716	0.947694	0.948128	0.948531	0.950269	0.950815	0.94899	0.949773	0.950306	0.945324	0.95055	0.952588	0.949659	0.950237	0.953223	0.951302
	-8	0.864562	0.862102	0.868683	0.867046	0.865594	0.867228	0.87527	0.877809	0.882611	0.884905	0.888739	0.890786	0.89348	0.892983	0.895296	0.898482	0.900298	0.900949	0.907179	0.910946	0.913592	0.919277	0.920419	0.920139	0.920452	0.91981	0.92658	0.924795	0.929148	0.932289	0.933742	0.937488	0.939923	0.939821	0.941005	0.944516	0.944781	0.947929	0.945777	0.940814	0.941918	0.939967	0.947314	0.94799	0.948599	0.946841	0.946599	0.94457
	-9	0.853131	0.854606	0.85577	0.861681	0.859928	0.86166	0.863219	0.862951	0.863922	0.863727	0.874602	0.875328	0.881042	0.880147	0.882012	0.88636	0.891884	0.894312	0.900162	0.903575	0.90587	0.903942	0.905429	0.907088	0.906697	0.911911	0.918966	0.919548	0.923695	0.923724	0.926924	0.930294	0.931872	0.934734	0.933448	0.937163	0.939265	0.941184	0.945818	0.934037	0.936946	0.941673	0.94183	0.942315	0.947024	0.944236	0.942109	0.940325
	-10	0.85374	0.852812	0.853341	0.859112	0.858298	0.863006	0.866297	0.864935	0.865113	0.861725	0.865344	0.870674	0.874215	0.876582	0.879117	0.886198	0.892544	0.893974	0.899038	0.89543	0.894822	0.896472	0.90057	0.90301	0.90934	0.913796	0.915473	0.916594	0.917216	0.916891	0.923885	0.926224	0.931611	0.929211	0.929593	0.9304	0.930958	0.936911	0.937793	0.939954	0.928369	0.923081	0.936766	0.935794	0.936913	0.940374	0.939302	0.940871
	-11	0.853742	0.855626	0.856663	0.865791	0.867325	0.872833	0.87248	0.87525	0.873655	0.871424	0.8693	0.874364	0.875682	0.875524	0.876306	0.886883	0.896042	0.903001	0.902688	0.900975	0.903222	0.904453	0.904374	0.906704	0.908213	0.917882	0.917379	0.917323	0.918868	0.921533	0.926479	0.92836	0.931539	0.930413	0.927934	0.929394	0.928815	0.934343	0.931265	0.935432	0.932399	0.932531	0.93458	0.934524	0.930861	0.933222	0.933156	0.939843
	-12	0.860547	0.859197	0.859752	0.861655	0.867434	0.868838	0.871689	0.873577	0.87458	0.875811	0.879328	0.88258	0.886998	0.890268	0.887196	0.889218	0.89326	0.89649	0.898945	0.897569	0.901245	0.907538	0.908209	0.910766	0.909719	0.912103	0.916244	0.915862	0.913237	0.916734	0.92192	0.923405	0.922044	0.925632	0.924816	0.923682	0.925541	0.928062	0.929266	0.927404	0.926673	0.926293	0.93096	0.927617	0.931718	0.931722	0.928422	0.930535
	-13	0.859602	0.858304	0.859034	0.868215	0.875063	0.876965	0.88419	0.886246	0.880704	0.882982	0.886538	0.892025	0.898074	0.897132	0.89723	0.893493	0.896068	0.898657	0.899355	0.900188	0.902268	0.901174	0.90015	0.9047	0.901336	0.907532	0.912517	0.914342	0.916413	0.920674	0.920984	0.916597	0.918677	0.918778	0.917678	0.915215	0.923109	0.926617	0.929242	0.928436	0.929149	0.928061	0.927765	0.925502	0.926055	0.925574	0.9253	0.929445
	-14	0.864382	0.861861	0.865225	0.86678	0.873814	0.875428	0.88921	0.854393	0.858067	0.88079	0.884702	0.890039	0.897732	0.896116	0.896857	0.898226	0.901493	0.903452	0.898285	0.900772	0.904975	0.899672	0.899372	0.90266	0.901195	0.906014	0.909165	0.909903	0.914062	0.918738	0.915704	0.916151	0.911131	0.914092	0.913853	0.916501	0.921993	0.921589	0.92504	0.926001	0.924841	0.92779	0.926949	0.922977	0.922271	0.920711	0.922678	0.927504
	-15	0.862177	0.862511	0.861309	0.865087	0.868412	0.875105	0.876762	0.874947	0.873887	0.877775	0.883401	0.887941	0.891115	0.887508	0.890637	0.889579	0.893348	0.897773	0.898872	0.901654	0.903636	0.898293	0.895547	0.899362	0.903941	0.905905	0.909312	0.90764	0.908514	0.915343	0.915799	0.915289	0.910445	0.910657	0.912929	0.915347	0.919291	0.922978	0.923465	0.920264	0.921286	0.920459	0.918042	0.921254	0.921983	0.917655	0.917406	0.92072
	-16	0.857486	0.859238	0.856948	0.8624	0.868628	0.867794	0.870676	0.874652	0.876236	0.877078	0.880121	0.880955	0.884817	0.887011	0.885195	0.888541	0.88862	0.892929	0.896827	0.903088	0.904237	0.899339	0.89311	0.89386	0.901738	0.901589	0.904659	0.907322	0.908173	0.906748	0.911894	0.912071	0.912163	0.910929	0.91199	0.917766	0.916456	0.916489	0.920237	0.918136	0.914526	0.915746	0.91561	0.918135	0.92199	0.921826	0.925924	0.922875
	-17	0.830526	0.853326	0.856495	0.855665	0.863734	0.866375	0.8687	0.870989	0.874559	0.876134	0.878882	0.875941	0.876596	0.877644	0.880175	0.882449	0.881308	0.885673	0.894505	0.899279	0.90366	0.90536	0.900216	0.899383	0.897776	0.901253	0.903117	0.90844	0.896559	0.908115	0.912699	0.905638	0.906564	0.904073	0.903575	0.910707	0.91026	0.915647	0.912802	0.909045	0.909145	0.911389	0.911157	0.916895	0.919359	0.922679	0.920771	0.918192
	-18	0.843246	0.847457	0.850344	0.85285	0.855147	0.862537	0.865541	0.863841	0.86177	0.86503	0.874218	0.881575	0.876575	0.875062	0.870897	0.875101	0.87874	0.878406	0.88222	0.888395	0.891597	0.897837	0.900008	0.89854	0.89987	0.898934	0.900202	0.904107	0.905972	0.914219	0.879465	0.895058	0.898392	0.896662	0.900794	0.903345	0.903096	0.907656	0.908383	0.906375	0.905297	0.908203	0.907757	0.905772	0.911626	0.91384	0.912264	0.912513
	-19	0.835161	0.833085	0.836581	0.836942	0.84303	0.853525	0.849421	0.850247	0.854634	0.856154	0.857041	0.867633	0.866093	0.8651	0.869638	0.872002	0.871668	0.872241	0.875263	0.877226	0.877665	0.88502	0.892505	0.894703	0.893763	0.891424	0.894255	0.897053	0.897715	0.8971	0.895683	0.888329	0.890749	0.89087	0.894528	0.896451	0.899291	0.90143	0.898427	0.897749	0.896696	0.901539	0.903297	0.902011	0.902975	0.899553	0.908814	0.905603
	-20	0.825387	0.82388	0.825408	0.830233	0.830764	0.838031	0.837725	0.836449	0.836204	0.842986	0.845834	0.847277	0.851043	0.850528	0.856803	0.862181	0.863349	0.864717	0.865422	0.867656	0.871587	0.869994	0.876482	0.881302	0.883926	0.882313	0.880125	0.881654	0.88056	0.883319	0.882323	0.880908	0.885294	0.884835	0.887169	0.885709	0.885183	0.884836	0.888744	0.888893	0.889437	0.888751	0.889227	0.892229	0.893001	0.894234	0.895561	0.89782
	-21	0.820382	0.818517	0.816706	0.821825	0.822825	0.823311	0.83001	0.827708	0.823704	0.825461	0.830933	0.838984	0.834095	0.834686	0.840432	0.846196	0.850546	0.851257	0.850034	0.853277	0.855332	0.862436	0.861633	0.861566	0.86457	0.867317	0.864192	0.863888	0.865284	0.871063	0.872235	0.87447	0.876683	0.879167	0.872702	0.878231	0.881352	0.882804	0.877702	0.87809	0.877759	0.879418	0.877581	0.880764	0.881085	0.885686	0.88368	0.881523
	-22	0.822631	0.819064	0.814068	0.810575	0.809515	0.816818	0.82096	0.816926	0.815677	0.815282	0.816263	0.82095	0.819583	0.823788	0.831291	0.830997	0.833968	0.840841	0.840588	0.838289	0.840558	0.846968	0.846478	0.846271	0.845295	0.849138	0.85212	0.850197	0.849926	0.85204	0.854294	0.858744	0.864718	0.863569	0.865239	0.865469	0.870211	0.873593	0.868072	0.867539	0.866782	0.866736	0.87162	0.870531	0.872543	0.872246	0.86999	0.873379
	-23	0.823977	0.822652	0.813654	0.811269	0.806983	0.80996	0.8127	0.80771	0.807859	0.806257	0.807501	0.810352	0.813965	0.813376	0.815043	0.816238	0.820854	0.82007	0.825089	0.826951	0.829415	0.832968	0.835367	0.835137	0.835935	0.833567	0.837344	0.837798	0.840362	0.842306	0.838451	0.836851	0.842976	0.847836	0.845868	0.848264	0.85205	0.85192	0.847464	0.84797	0.850166	0.849528	0.85648	0.854259	0.85622	0.860797	0.860073	0.869586
	-24	0.817474	0.820251	0.812203	0.807777	0.80826	0.809368	0.806058	0.80331	0.806016	0.805446	0.800223	0.798541	0.801255	0.799253	0.80365	0.803363	0.803901	0.804377	0.807974	0.812197	0.819209	0.821589	0.822546	0.821089	0.82107	0.822248	0.822414	0.828589	0.826806	0.82659	0.823536	0.820156	0.821255	0.822354	0.823227	0.827221	0.82862	0.831861	0.833276	0.837822	0.835339	0.838404	0.842446	0.840931	0.841044	0.843666	0.846323	0.844082
	-25	0.818444	0.8178	0.806584	0.804592	0.807052	0.808587	0.802652	0.800221	0.801885	0.797211	0.793293	0.790693	0.794375	0.797429	0.796547	0.793706	0.793723	0.791491	0.793384	0.79932	0.807335	0.810077	0.81098	0.811367	0.81125	0.805226	0.808551	0.813004	0.809615	0.809202	0.808515	0.806992	0.810962	0.810042	0.810705	0.810351	0.810466	0.814098	0.822486	0.825041	0.821748	0.819472	0.819966	0.825804	0.826309	0.82478	0.827226	0.829744
	-26	0.818574	0.816798	0.810527	0.804928	0.805893	0.809194	0.807411	0.801107	0.797582	0.793878	0.792698	0.792702	0.796808	0.796443	0.790602	0.787231	0.792877	0.790795	0.790144	0.789939	0.79218	0.801366	0.804452	0.807118	0.803686	0.79883	0.799024	0.797207	0.793827	0.791997	0.792583	0.796345	0.795783	0.796172	0.795973	0.793936	0.793511	0.795767	0.800639	0.808421	0.810133	0.808145	0.799126	0.801929	0.809283	0.81043	0.810337	0.811555
	-27	0.82152	0.819979	0.81864	0.811534	0.811004	0.810861	0.809187	0.809995	0.803176	0.800095	0.793931	0.791468	0.794347	0.796187	0.788566	0.789682	0.789183	0.784963	0.780702	0.77856	0.784276	0.784294	0.79083	0.794238	0.791429	0.788329	0.785431	0.782867	0.781638	0.780086	0.77772	0.77748	0.777127	0.78232	0.7892	0.785686	0.78301	0.780127	0.784321	0.78914	0.795268	0.792177	0.787607	0.789121	0.789516	0.793009	0.79376	0.794521
	-28	0.823161	0.820218	0.823698	0.816714	0.815456	0.811909	0.815299	0.815625	0.813547	0.806905	0.803731	0.800033	0.794541	0.789739	0.787171	0.783928	0.786508	0.785055	0.780584	0.778568	0.770906	0.77415	0.779337	0.782307	0.781948	0.777058	0.76862	0.769135	0.772909	0.77347	0.774979	0.770017	0.77376	0.774498	0.775732	0.76979	0.769082	0.768338	0.771741	0.769657	0.774687	0.776494	0.774525	0.774458	0.771674	0.770901	0.775316	0.774437
	-29	0.815707	0.822445	0.825874	0.823343	0.82343	0.822914	0.815413	0.812617	0.811093	0.809396	0.807624	0.809523	0.802031	0.796431	0.793249	0.788544	0.784269	0.78452	0.78316	0.7758	0.76956	0.765367	0.768897	0.772356	0.771144	0.770044	0.760981	0.762173	0.758378	0.764399	0.764588	0.76327	0.763891	0.764365	0.761615	0.760052	0.752199	0.753859	0.755852	0.749839	0.752099	0.761287	0.758957	0.761269	0.756117	0.756254	0.754009	0.762085
	-30	0.815841	0.817866	0.822778	0.82231	0.82513	0.822144	0.817678	0.81384	0.812162	0.81149	0.81151	0.808544	0.805564	0.799687	0.793268	0.788469	0.78437	0.784309	0.782183	0.777874	0.77598	0.768595	0.767662	0.766506	0.761089	0.759664	0.762378	0.759778	0.758599	0.75451	0.753727	0.754473	0.756876	0.754661	0.75716	0.753922	0.752107	0.746764	0.746446	0.742118	0.735358	0.739618	0.742632	0.744576	0.745148	0.73896	0.741054	0.75118
	-31	0.821128	0.819886	0.816013	0.817829	0.816103	0.817766	0.814095	0.810918	0.811443	0.810765	0.80405	0.802898	0.80234	0.797106	0.795824	0.784981	0.778197	0.782044	0.778449	0.77121	0.773166	0.770273	0.765186	0.765583	0.763788	0.764614	0.762397	0.75428	0.752277	0.744256	0.748217	0.752045	0.749613	0.749044	0.751122	0.751362	0.747779	0.743835	0.741391	0.738054	0.734195	0.728307	0.726287	0.727932	0.733886	0.736062	0.730124	0.733605
	-32	0.812391	0.81037	0.813936	0.814066	0.81148	0.805935	0.800939	0.804352	0.804544	0.802868	0.799619	0.793566	0.791375	0.792977	0.787329	0.785782	0.777725	0.771856	0.77627	0.774418	0.775845	0.774	0.77076	0.767827	0.762559	0.768834	0.765575	0.758259	0.750682	0.751146	0.744432	0.738541	0.7396	0.739102	0.74347	0.745615	0.740243	0.738443	0.731857	0.727906	0.722499	0.7203	0.718541	0.719685	0.717913	0.72095	0.724811	0.724109
	-33	0.804822	0.803698	0.808667	0.804421	0.80072	0.80107	0.80142	0.801193	0.804125	0.797869	0.790194	0.786214	0.788559	0.784769	0.780542	0.772899	0.775669	0.76866	0.765994	0.766153	0.774092	0.767504	0.764757	0.761799	0.759837	0.760528	0.757251	0.753984	0.755605	0.752607	0.749269	0.740873	0.733556	0.735341	0.738549	0.741108	0.736762	0.736098	0.728801	0.722135	0.724688	0.717818	0.718391	0.712415	0.710202	0.714317	0.721001	0.716441
	-34	0.805016	0.803189	0.808573	0.80256	0.800267	0.800926	0.803857	0.801521	0.797499	0.793551	0.787713	0.78205	0.775871	0.777935	0.775822	0.765125	0.765882	0.770452	0.761506	0.759121	0.764743	0.762098	0.762103	0.756842	0.75884	0.757419	0.751381	0.752202	0.750981	0.754783	0.749743	0.742042	0.734294	0.732797	0.734014	0.728334	0.728022	0.732444	0.729087	0.728433	0.721634	0.718428	0.721338	0.716803	0.719342	0.718456	0.715218	0.715095
	-35	0.79138	0.794857	0.795364	0.796604	0.797276	0.795514	0.797169	0.797258	0.791691	0.786923	0.779693	0.774433	0.767882	0.766311	0.768922	0.766652	0.761848	0.757396	0.757008	0.756048	0.759886	0.759595	0.755901	0.753271	0.756708	0.753277	0.748059	0.744822	0.74681	0.748384	0.748407	0.733485	0.733142	0.729332	0.731197	0.730638	0.722408	0.72077	0.722163	0.724835	0.728645	0.7247	0.724173	0.720287	0.720121	0.720937	0.717057	0.718001
	-36	0.778867	0.779757	0.776837	0.785977	0.789428	0.790179	0.786807	0.788867	0.7895	0.782521	0.775253	0.769019	0.765892	0.764881	0.768238	0.766658	0.760834	0.760707	0.759167	0.759875	0.762234	0.763074	0.759455	0.758064	0.760755	0.750271	0.742738	0.743276	0.740623	0.74032	0.742047	0.733083	0.726769	0.727163	0.724074	0.724695	0.718029	0.710456	0.71655	0.720636	0.721835	0.723981	0.728673	0.725469	0.717729	0.716457	0.714649	0.714476
	-37	0.776467	0.7763	0.775528	0.776277	0.783073	0.782198	0.779373	0.7749	0.7757	0.772901	0.773011	0.766761	0.760194	0.761829	0.755991	0.764052	0.763221	0.761781	0.756397	0.761262	0.763082	0.764113	0.762961	0.762359	0.756761	0.752212	0.74569	0.741418	0.735389	0.735246	0.737153	0.736646	0.729505	0.724921	0.722475	0.713606	0.708352	0.704107	0.710205	0.717033	0.720229	0.721546	0.718535	0.71913	0.71535	0.708976	0.71401	0.709921
	-38	0.779974	0.774201	0.770843	0.771916	0.771747	0.769018	0.768517	0.762338	0.763669	0.765535	0.757532	0.758864	0.75624	0.758514	0.762984	0.759255	0.76016	0.760298	0.755469	0.754905	0.761233	0.757356	0.754409	0.754356	0.754783	0.751434	0.742375	0.734216	0.733889	0.730461	0.735724	0.732348	0.729359	0.722962	0.718136	0.714939	0.712713	0.705835	0.704781	0.707682	0.713521	0.709156	0.705111	0.711719	0.711543	0.708891	0.711279	0.708775
	-39	0.769566	0.764535	0.764063	0.765611	0.763102	0.763932	0.760988	0.760248	0.76327	0.764583	0.75882	0.760502	0.754482	0.753404	0.761295	0.759242	0.754788	0.754212	0.748905	0.74486	0.757004	0.756099	0.750789	0.747595	0.743282	0.744877	0.739201	0.731603	0.724878	0.725497	0.725917	0.723637	0.72125	0.721624	0.720643	0.716779	0.70969	0.705778	0.707214	0.706693	0.712284	0.708913	0.703609	0.702266	0.700626	0.700256	0.707265	0.710203
	-40	0.758334	0.752992	0.749309	0.753909	0.750527	0.750354	0.749741	0.756837	0.759216	0.753323	0.753174	0.753729	0.750589	0.751861	0.75571	0.752628	0.74491	0.746662	0.746263	0.742295	0.745781	0.744779	0.743068	0.736702	0.736223	0.739778	0.743388	0.740665	0.732903	0.727838	0.722505	0.717327	0.714523	0.718261	0.719536	0.712102	0.704713	0.698283	0.697156	0.698744	0.703678	0.704528	0.701148	0.69702	0.694754	0.693183	0.700007	0.707545
	-41	0.759875	0.751905	0.741708	0.733798	0.732306	0.738863	0.738362	0.739679	0.744367	0.746115	0.744376	0.742172	0.738365	0.744303	0.751583	0.746889	0.737472	0.740161	0.7368	0.736093	0.738481	0.742267	0.732696	0.729733	0.731681	0.727676	0.731843	0.724108	0.722696	0.724725	0.724034	0.717103	0.714862	0.708269	0.715611	0.710912	0.698625	0.691927	0.694573	0.695295	0.692457	0.693972	0.692995	0.69109	0.68935	0.691077	0.696744	0.695946
	-42	0.746761	0.743802	0.733315	0.725737	0.723853	0.730673	0.728528	0.729035	0.726898	0.730914	0.73623	0.733697	0.7299	0.731253	0.732972	0.737047	0.738824	0.733528	0.734186	0.740737	0.737091	0.734857	0.734228	0.726449	0.729953	0.736733	0.729148	0.722371	0.713503	0.714409	0.712837	0.71403	0.715357	0.706955	0.70393	0.708979	0.704461	0.69532	0.691292	0.690113	0.690864	0.687398	0.685781	0.684613	0.685193	0.686404	0.683625	0.681646
	-43	0.740251	0.727768	0.720701	0.724807	0.719841	0.715907	0.715899	0.710943	0.719231	0.724121	0.727978	0.726976	0.720054	0.725381	0.729149	0.728471	0.726249	0.724198	0.725624	0.7306	0.732507	0.733985	0.734951	0.729843	0.72931	0.726152	0.719627	0.720727	0.710517	0.711925	0.712179	0.7119	0.707156	0.70162	0.700459	0.705335	0.707886	0.69932	0.686529	0.682796	0.679851	0.685372	0.68082	0.680702	0.677315	0.67774	0.675526	0.674413
	-44	0.746524	0.735247	0.725271	NA	0.706277	0.704929	0.705156	0.705606	0.711328	0.717996	0.723977	0.720499	0.71085	0.716069	0.717539	0.716482	0.718142	0.719217	0.714742	0.715081	0.714849	0.71922	0.722801	0.723998	0.722743	0.714087	0.712203	0.71575	0.70895	0.704553	0.708052	0.704694	0.698361	0.697129	0.699266	0.700304	0.698377	0.689149	0.685785	0.680546	0.67684	0.670924	0.672156	0.672963	0.671768	0.66967	0.672032	0.672098
	-45	0.735174	0.730038	0.720604	0.700721	0.688453	0.688321	0.696491	0.697685	0.697408	0.707542	0.70577	0.70756	0.707424	0.703376	0.701576	0.703054	0.705889	0.707673	0.706814	0.706447	0.703855	0.704425	0.71378	0.710144	0.705782	0.700944	0.698742	0.699869	0.698106	0.693598	0.694073	0.694099	0.69133	0.694114	0.693353	0.695135	0.692129	0.687474	0.682558	0.675289	0.66728	0.663671	0.670347	0.663895	0.659895	0.661951	0.66378	0.661871
	-46	0.706618	0.701169	0.695211	0.677708	0.667957	0.678229	0.676422	0.677796	0.68431	0.691774	0.693201	0.694222	0.690321	0.692613	0.694822	0.691947	0.689487	0.691806	0.692763	0.691589	0.69241	0.686572	0.688954	0.68788	0.686582	0.687428	0.686137	0.68585	0.685813	0.681471	0.682005	0.686318	0.687674	0.690525	0.689049	0.68441	0.67752	0.677695	0.67445	0.668999	0.664913	0.659575	0.658865	0.655297	0.64887	0.657138	0.65914	0.651664
	-47	0.690384	0.687805	0.682848	0.655848	0.645286	0.648897	0.65853	0.665216	0.666516	0.66779	0.668973	0.67418	0.677531	0.680138	0.685311	0.686081	0.680882	0.67856	0.678562	0.671415	0.677128	0.675589	0.673364	0.66869	0.668045	0.669132	0.674805	0.668049	0.665999	0.665844	0.667285	0.67236	0.67036	0.67423	0.678668	0.677794	0.666074	0.66761	0.66557	0.658382	0.656543	0.644421	0.642497	0.645179	0.647296	0.647884	0.648855	0.652718
	-48	0.6742	0.694254	0.691636	0.671512	0.640013	0.629084	0.636212	0.651751	0.654033	0.658737	0.659303	0.663889	0.664325	0.663772	0.671159	0.67609	0.674878	0.666409	0.661358	0.657526	0.656102	0.655401	0.658173	0.656045	0.662451	0.66235	0.662929	0.653618	0.652283	0.651751	0.661689	0.655936	0.656131	0.665342	0.666305	0.666343	0.658008	0.657483	0.65474	0.651426	0.64636	0.642971	0.637829	0.63625	0.638831	0.638489	0.638039	0.646832
	-49	0.676002	0.685875	0.675865	0.654508	0.639447	0.621385	0.630943	0.633057	0.638482	0.639782	0.647802	0.648023	0.653445	0.647009	0.654845	0.662438	0.66288	0.655716	0.651054	0.645955	0.639126	0.63276	0.639656	0.644972	0.646761	0.645871	0.643736	0.639271	0.642151	0.641621	0.640791	0.6427	0.641053	0.642673	0.648835	0.645908	0.647204	0.640509	0.637154	0.637835	0.637207	0.638524	0.636126	0.635245	0.63226	0.631942	0.629537	0.635427
	-50	0.662801	0.661371	0.64356	0.633113	0.629406	0.623674	0.623164	0.623096	0.637081	0.647217	0.652709	0.643025	0.630239	0.633307	0.635381	0.641776	0.640481	0.648053	0.649149	0.646894	0.628092	0.619357	0.618256	0.623954	0.63397	0.632043	0.629898	0.631778	0.631487	0.630339	0.636556	0.63321	0.632097	0.623993	0.622855	0.62369	0.633539	0.625683	0.61907	0.622512	0.620621	0.624667	0.622285	0.63096	0.631746	0.62492	0.620554	0.625306
	-51	0.635216	0.638835	0.629974	0.629422	0.619114	0.617112	0.622692	0.628794	0.625064	0.634988	0.640135	0.640444	0.635975	0.636292	0.630619	0.627003	0.627183	0.637363	0.633995	0.628294	0.628829	0.620634	0.62518	0.626104	0.622511	0.616555	0.621859	0.612986	0.603215	0.60556	0.614047	0.617485	0.616168	0.612494	0.610497	0.607295	0.602045	0.605613	0.597976	0.60454	0.600633	0.605356	0.60079	0.616187	0.612441	0.60791	0.604721	0.61232
	-52	0.593118	0.598555	0.59551	0.60406	0.59638	0.605991	0.597369	0.595652	0.59924	0.604355	0.600383	0.611872	0.609527	0.611372	0.601046	0.60926	0.611897	0.61472	0.613411	0.602373	0.608189	0.602954	0.618862	0.626044	0.615602	0.602832	0.593985	0.583816	0.579047	0.584402	0.58455	0.587153	0.584435	0.583629	0.585501	0.593538	0.593377	0.591452	0.591837	0.591286	0.591426	0.584371	0.578861	0.589707	0.589978	0.583642	0.5706	0.578081
	-53	0.556281	0.552174	0.560038	0.571022	0.569085	0.571934	0.572982	0.575603	0.578902	0.573	0.572088	0.578401	0.589068	0.588055	0.591326	0.585591	0.587062	0.587731	0.577718	0.569546	0.577842	0.572698	0.573994	0.581494	0.594049	0.588222	0.578418	0.570609	0.56603	0.573211	0.563035	0.562115	0.559219	0.549246	0.558837	0.55837	0.572045	0.583963	0.581344	0.576081	0.569718	0.56884	0.56715	0.565324	0.566696	0.562025	0.550065	0.531607
	-54	0.530796	0.545087	0.540133	0.541684	0.549844	0.566571	0.564451	0.571399	0.573969	0.568446	0.561752	0.572199	0.571238	0.569562	0.574129	0.565136	0.569829	0.564334	0.564963	0.561678	0.563966	0.561739	0.557834	0.560363	0.564867	0.565966	0.566945	0.577981	0.572371	0.571494	0.571938	0.565609	0.553762	0.537107	0.536044	0.541053	0.534513	0.548217	0.555619	0.564873	0.550594	0.554204	0.561828	0.555463	0.553178	0.566313	0.548825	0.531834
	-55	0.515003	0.520688	0.52567	0.528796	0.538579	0.544007	0.549153	0.565791	0.56277	0.559088	0.556695	0.555301	0.550027	0.550438	0.552853	0.554033	0.550806	0.554194	0.557802	0.548561	0.549821	0.563406	0.567523	0.555526	0.552757	0.54283	0.550675	0.563484	0.558029	0.566336	0.567791	0.561284	0.56197	0.56227	0.539135	0.53386	0.526448	0.528116	0.532462	0.548539	0.543092	0.554041	0.546784	0.541474	0.546003	0.560216	0.550873	0.544202
	-56	0.511658	0.50832	0.524402	0.521181	0.521047	0.527119	0.531976	0.5371	0.534201	0.533323	0.531836	0.530227	0.531619	0.528561	0.528831	0.536296	0.538236	0.545345	0.542829	0.55331	0.547596	0.552775	0.537872	0.532152	0.534021	0.543128	0.54803	0.550297	0.554445	0.552585	0.548339	0.552909	0.547875	0.559485	0.554373	0.549917	0.539903	0.532366	0.524911	0.510883	0.521001	0.528193	0.526939	0.522591	0.537866	0.546113	0.538314	0.532526
	-57	0.531752	0.520432	0.512988	0.507627	0.507156	0.507693	0.508116	0.520019	0.521722	0.525435	0.519568	0.526854	0.518488	0.516682	0.519563	0.522772	0.517627	0.521663	0.533408	0.538375	0.538715	0.540667	0.535702	0.524714	0.532704	0.541379	0.547686	0.53715	0.541288	0.547211	0.533277	0.547394	0.550651	0.53468	0.53398	0.534616	0.532318	0.534573	0.53296	0.516428	0.513346	0.513952	0.522644	0.529664	0.53116	0.523814	0.517968	0.507586
	-58	0.525468	0.521097	0.518038	0.511506	0.492721	0.492531	0.498904	0.498141	0.502256	0.505582	0.510243	0.512789	0.512261	0.518847	0.510149	0.499798	0.499232	0.514327	0.500639	0.513049	0.513221	0.523213	0.526625	0.528611	0.52433	0.522358	0.528636	0.539351	0.532787	0.520086	0.523841	0.521489	0.510514	0.515442	0.515587	0.515159	0.526289	0.527435	0.536368	0.523601	0.524654	0.532651	0.529865	0.52211	0.519551	0.517403	0.502022	0.500947
	-59	0.505146	0.52557	0.524048	0.521767	0.514864	0.499041	0.503291	0.499845	0.499916	0.507264	0.510391	0.501779	0.507457	0.504562	0.512	0.521612	0.508327	0.511181	0.518615	0.508335	0.509159	0.503216	0.507973	0.523945	0.523649	0.513337	0.527499	0.515588	0.507365	0.495809	0.477484	0.481211	0.489592	0.504293	0.510853	0.506444	0.512935	0.51529	0.520644	0.525571	0.529615	0.531504	0.520536	0.523339	0.52192	0.517833	0.524877	0.526376
	-60	0.530164	0.53156	0.530654	0.535527	0.523695	0.515311	0.519595	0.52142	0.519442	0.510938	0.522714	0.528547	0.521755	0.524135	0.521835	0.506373	0.5208	0.531476	0.535999	0.533658	0.533733	0.533653	0.523354	0.507828	0.507963	0.514734	0.49382	0.481977	0.474317	0.465379	0.451846	0.461969	0.465087	0.487111	0.496466	0.500543	0.511205	0.510195	0.520602	0.529895	0.522086	0.527042	0.534651	0.531992	0.527971	0.522867	0.52212	0.522429
	-61	0.546879	0.543547	0.553558	0.558224	0.545226	0.552983	0.554483	0.559786	0.559327	0.563388	0.558707	0.557543	0.544104	0.545373	0.542743	0.540744	0.542561	0.549591	0.542558	0.535071	0.551458	0.536544	0.511165	0.539959	0.508432	0.46934	0.467074	0.505102	0.485964	0.447903	0.452642	0.476946	0.487697	0.47124	0.478773	0.494734	0.496937	0.511143	0.527695	0.521373	0.520538	0.526358	0.539451	0.544484	0.546036	0.544339	0.5436	0.55059
	-62	0.565258	0.566774	0.554565	0.556016	0.551527	0.559157	0.555775	0.575769	0.566183	0.573284	0.556552	0.555488	NA	NA	NA	NA	NA	NA	NA	NA	NA	NA	NA	NA	NA	NA	NA	NA	NA	NA	NA	NA	NA	0.478044	0.485781	0.471564	0.466535	0.467108	0.490062	0.477416	0.512233	0.503276	0.509003	0.525273	0.538989	0.552723	0.561232	0.562318
	-63	0.447365	NA	NA	NA	0.439866	0.413128	NA	NA	NA	NA	NA	NA	NA	NA	NA	NA	NA	NA	NA	NA	NA	NA	NA	NA	NA	NA	NA	NA	NA	NA	NA	NA	NA	NA	NA	NA	NA	NA	NA	NA	0.385191	NA	0.352213	0.361085	0.402137	0.405888	0.43896	0.456738
	-64	NA	NA	NA	NA	NA	NA	NA	NA	NA	NA	NA	NA	NA	NA	NA	NA	NA	NA	NA	NA	NA	NA	NA	NA	NA	NA	NA	NA	NA	NA	NA	NA	NA	NA	NA	NA	NA	NA	NA	NA	NA	NA	NA	NA	NA	NA	NA	NA
[truncated: 312 more columns]

## Sheet: CF_autumn
		Longitude
		-179.5	-178.5	-177.5	-176.5	-175.5	-174.5	-173.5	-172.5	-171.5	-170.5	-169.5	-168.5	-167.5	-166.5	-165.5	-164.5	-163.5	-162.5	-161.5	-160.5	-159.5	-158.5	-157.5	-156.5	-155.5	-154.5	-153.5	-152.5	-151.5	-150.5	-149.5	-148.5	-147.5	-146.5	-145.5	-144.5	-143.5	-142.5	-141.5	-140.5	-139.5	-138.5	-137.5	-136.5	-135.5	-134.5	-133.5	-132.5
Latitude	75	NA	NA	NA	NA	NA	NA	NA	NA	NA	NA	NA	NA	NA	NA	NA	NA	NA	NA	NA	NA	NA	NA	NA	NA	NA	NA	NA	NA	NA	NA	NA	NA	NA	NA	NA	NA	NA	NA	NA	NA	NA	NA	NA	NA	NA	NA	NA	NA
	74	NA	NA	NA	NA	NA	NA	NA	NA	NA	NA	NA	NA	NA	NA	NA	NA	NA	NA	NA	NA	NA	NA	NA	NA	NA	NA	NA	NA	NA	NA	NA	NA	NA	NA	NA	NA	NA	NA	NA	NA	NA	NA	NA	NA	NA	NA	NA	NA
	73	NA	NA	NA	NA	NA	0.811048	NA	NA	NA	NA	0.812672	0.785934	0.768804	0.760312	0.747698	0.779633	0.80995	0.811428	0.841696	0.861689	NA	NA	NA	NA	NA	NA	NA	NA	NA	NA	NA	NA	NA	NA	NA	NA	NA	NA	NA	NA	NA	NA	NA	NA	NA	NA	NA	NA
	72	NA	NA	NA	0.805117	0.775436	0.740308	0.749471	0.740878	0.740519	0.74306	0.729298	0.711072	0.724796	0.721468	0.721147	0.716072	0.714821	0.722542	0.724483	0.742426	0.761306	0.799091	0.894835	0.920495	0.905998	0.903604	0.903107	0.919576	0.92821	0.936453	NA	NA	NA	NA	NA	NA	NA	NA	NA	NA	NA	NA	NA	NA	NA	NA	NA	NA
	71	NA	NA	NA	0.777429	0.724467	0.708713	0.693054	0.699402	0.705694	0.708132	0.694388	0.686098	0.679042	0.673082	0.678064	0.68923	0.711769	0.778519	NA	NA	NA	NA	NA	NA	NA	NA	NA	NA	NA	0.991356	0.964351	NA	NA	NA	NA	NA	NA	NA	NA	NA	NA	NA	NA	NA	NA	NA	NA	NA
	70	0.873225	0.784883	0.744222	0.709098	0.694157	0.690085	0.668693	0.66129	0.664576	0.669723	0.671327	0.663876	0.658373	0.655633	0.69215	0.760056	NA	0.757314	NA	NA	NA	NA	NA	NA	NA	NA	NA	NA	NA	NA	NA	NA	NA	NA	NA	0.887133	NA	0.875691	NA	NA	0.987024	NA	NA	NA	0.988228	0.960379	NA	0.96733
	69	NA	0.909599	0.856655	0.757452	0.708467	0.68999	0.678849	0.658354	0.65308	0.646805	0.644522	0.643029	0.646378	0.720573	NA	NA	NA	0.524547	0.510842	0.495224	0.480027	0.471598	0.469993	0.469389	0.473	0.478194	0.483605	0.482102	0.487605	0.492479	0.490779	0.488357	0.488698	0.501497	0.494317	0.495776	0.489346	0.488596	0.491742	0.484828	0.459156	0.60667	0.777652	0.804471	0.537071	0.483166	0.523281	0.480204
	68	0.5287	0.459932	0.560496	NA	NA	0.800907	0.731103	0.696068	0.659003	0.647519	0.65581	0.677472	0.701687	0.771713	0.69472	0.631484	0.553282	0.54137	0.52843	0.513863	0.513584	0.504659	0.503129	0.493553	0.477948	0.468364	0.466199	0.469578	0.468266	0.463768	0.461856	0.457196	0.477357	0.496919	0.513613	0.509841	0.512647	0.50923	0.494582	0.493024	0.50799	0.506067	0.470338	0.445608	0.452525	0.468795	0.48252	0.490711
	67	0.513827	0.441326	0.417578	0.407754	0.414238	NA	0.607225	0.595313	0.687778	0.749643	0.649433	0.655169	0.685392	0.726686	0.755815	0.826492	0.786566	NA	NA	0.550568	0.532921	0.523408	0.514113	0.493144	0.478235	0.485137	0.496942	0.502701	0.507422	0.493191	0.484986	0.517528	0.54364	0.563552	0.570221	0.571138	0.566589	0.56158	0.547404	0.517731	0.490372	0.496862	0.505995	0.469877	0.443485	0.466551	0.48401	0.506279
	66	0.626264	0.561501	0.476911	0.45065	0.430738	NA	NA	NA	0.452029	0.596551	0.659622	0.620473	0.631862	0.578486	0.538409	0.526072	NA	NA	NA	0.534367	0.520886	0.516723	0.514711	0.512923	0.518609	0.515241	0.512797	0.517832	0.494561	0.486252	0.51089	0.531507	0.531607	0.528433	0.535881	0.543735	0.552657	0.551098	0.547006	0.508432	0.47168	0.488195	0.500044	0.500674	0.475628	0.485411	0.488783	0.503916
	65	0.720049	0.702092	0.69368	0.704345	0.56592	0.512603	0.442191	0.549528	0.713808	0.685807	0.635107	0.641706	0.709508	0.623166	0.503754	0.512701	0.518841	0.535204	0.612502	0.528508	0.501205	0.510516	0.525493	0.525869	0.520508	0.511189	0.517384	0.524297	0.529455	0.537734	0.549929	0.560722	0.547973	0.539085	0.526299	0.512315	0.511572	0.521933	0.534591	0.511066	0.482931	0.484552	0.491472	0.481689	0.465757	0.472591	0.472804	0.466178
	64	0.643874	0.626342	0.626542	0.647161	0.67036	0.695558	0.633257	0.627091	0.624455	0.618672	0.650066	0.639831	0.649495	0.676132	0.68736	0.72396	0.732242	0.738136	0.775855	0.522428	0.495547	0.519142	0.51989	0.521385	0.523149	0.521474	0.52262	0.519659	0.516979	0.521694	0.516063	0.489115	0.462062	0.492559	0.530202	0.544741	0.53178	0.545816	0.55429	0.542381	0.545501	0.525389	0.506644	0.502428	0.505701	0.498241	0.499095	0.475996
	63	0.619452	0.605529	0.601173	0.602213	0.601588	0.605496	0.602381	0.59911	0.599761	0.620822	0.587608	0.60844	0.613351	0.620883	0.671425	0.564302	0.557832	0.508619	0.473872	0.486834	0.506743	0.514922	0.509078	0.503722	0.512381	0.522114	0.516808	0.477654	0.445094	0.434835	0.463721	0.465182	0.470075	0.450171	0.462257	0.474855	0.514086	0.532261	0.55281	0.557219	0.555944	0.559593	0.561029	0.560195	0.543012	0.543389	0.531872	0.521571
	62	0.603506	0.598289	0.592138	0.587681	0.587709	0.590443	0.586284	0.586023	0.585561	0.592211	0.590521	0.589384	0.591401	0.608904	0.500306	0.467444	0.476999	0.480046	0.483006	0.492441	0.496651	0.49632	0.493733	0.503166	0.500421	0.491087	0.457236	0.424323	0.491054	0.516076	0.498805	0.465436	0.474322	0.513486	0.539488	0.482959	0.454717	0.454628	0.514462	0.55612	0.567411	0.557423	0.554611	0.564367	0.563536	0.520214	0.488855	0.51607
	61	0.58976	0.588637	0.5864	0.585495	0.586301	0.587967	0.588542	0.581145	0.578573	0.578844	0.573485	0.56645	0.577741	0.605771	0.569269	0.475718	0.488106	0.486628	0.496131	0.483296	0.469785	0.460038	0.48075	0.485861	0.484874	0.481844	0.429099	0.413095	0.537621	0.546553	0.478694	0.428008	0.432752	0.436807	0.415565	0.4371	0.43118	0.462269	0.45503	0.447064	0.47012	0.529715	0.533158	0.541746	0.539228	0.520739	0.4824	0.495701
	60	0.584779	0.588679	0.591496	0.588836	0.58479	0.584534	0.592212	0.575711	0.587141	0.589868	0.586571	0.577559	0.564973	0.503041	0.59208	0.582587	0.532393	0.571749	0.478286	0.443266	0.433758	0.480705	0.49259	0.498916	0.494861	0.485093	0.450546	0.570042	0.57327	0.476553	0.492908	0.50719	0.543537	0.568127	0.557117	0.52114	0.50006	0.493683	0.467413	0.449683	0.41437	0.424152	0.46209	0.455524	0.439451	0.506012	0.525256	0.52287
	59	0.591033	0.594576	0.595804	0.591705	0.587538	0.579952	0.575329	0.575451	0.581028	0.583016	0.585927	0.585341	0.582755	0.585583	0.592344	0.605726	0.618156	0.621868	0.494443	0.524744	0.517272	0.534168	0.545396	0.518502	0.487173	0.452297	0.577222	0.62701	0.590931	0.621193	0.641186	0.641852	0.641626	0.638053	0.631619	0.629972	0.624432	0.614674	0.600466	0.595876	0.566765	0.506741	0.42762	0.4151	0.417545	0.407841	0.475019	0.519225
	58	0.601484	0.595629	0.594302	0.594136	0.586929	0.584423	0.582384	0.587056	0.577844	0.575126	0.584104	0.591526	0.590616	0.584568	0.588517	0.58952	0.593265	0.598807	0.619266	0.638382	0.645109	0.645393	0.557056	0.487887	0.485356	0.561423	0.585468	0.566072	0.664827	0.665931	0.661214	0.649167	0.646117	0.646246	0.641843	0.644007	0.637542	0.640092	0.637782	0.629195	0.623037	0.614387	0.586135	0.491741	0.436223	0.436924	0.426757	0.445831
	57	0.603978	0.598762	0.598195	0.597958	0.595307	0.588805	0.585909	0.587992	0.590448	0.583321	0.58371	0.58408	0.58302	0.584628	0.588829	0.592347	0.598483	0.599215	0.607497	0.618069	0.595971	0.501494	0.478653	0.576123	0.656931	0.571467	0.551358	0.65741	0.671677	0.659107	0.652824	0.649866	0.644599	0.642557	0.640645	0.638997	0.637935	0.643615	0.646575	0.644054	0.642847	0.637074	0.623288	0.60803	0.501763	0.470569	0.465516	0.431142
	56	0.604763	0.595938	0.5926	0.597377	0.593902	0.590889	0.58885	0.588462	0.589618	0.594677	0.595184	0.585953	0.571382	0.567542	0.57796	0.585344	0.592697	0.577731	0.517075	0.4798	0.481488	0.585751	0.671551	0.671113	0.66504	0.653598	0.6538	0.652753	0.642996	0.6445	0.646324	0.644389	0.639541	0.641252	0.642057	0.638702	0.634323	0.634298	0.635252	0.637848	0.641699	0.642136	0.633773	0.627229	0.617023	0.569639	0.510523	0.464936
	55	0.599667	0.597548	0.595997	0.595039	0.596307	0.596578	0.594898	0.588412	0.591362	0.594931	0.601143	0.606732	0.603152	0.593676	0.596578	0.533041	0.527803	0.521489	0.600186	0.613809	0.647079	0.681775	0.675972	0.662964	0.648189	0.639309	0.632273	0.627804	0.630193	0.63564	0.638938	0.638154	0.637782	0.638767	0.641495	0.636518	0.633256	0.634218	0.632094	0.629842	0.632302	0.634928	0.633233	0.632989	0.627011	0.623308	0.577498	0.509893
	54	0.605384	0.601125	0.593931	0.594891	0.595685	0.597223	0.596291	0.60122	0.605484	0.608901	0.611756	0.607024	0.583023	0.520395	0.598548	0.623142	0.651826	0.639215	0.642967	0.644475	0.646147	0.640282	0.636015	0.633065	0.625768	0.622003	0.61664	0.616749	0.621799	0.625182	0.629188	0.631131	0.633508	0.631755	0.629704	0.627922	0.630879	0.632121	0.632746	0.630081	0.629725	0.629574	0.631691	0.634666	0.627687	0.623954	0.611887	0.540911
	53	0.608893	0.6057	0.598013	0.597222	0.597585	0.601831	0.604647	0.612308	0.619333	0.608608	0.610266	0.578252	0.607763	0.642578	0.645063	0.627651	0.623548	0.617567	0.616042	0.621081	0.624393	0.624685	0.62438	0.622847	0.624243	0.624636	0.615813	0.619427	0.619711	0.619745	0.620112	0.624521	0.627441	0.626085	0.627215	0.62771	0.628421	0.632394	0.636597	0.633851	0.631086	0.630471	0.631951	0.630555	0.629077	0.6308	0.632834	0.563644
	52	0.62284	0.596323	0.580295	0.553907	0.600857	0.56604	0.597913	0.614105	0.628721	0.627805	0.621401	0.614944	0.617924	0.621664	0.624298	0.623152	0.617878	0.616139	0.622834	0.623151	0.62253	0.621739	0.618178	0.620824	0.624714	0.624411	0.619802	0.620207	0.620016	0.626138	0.627661	0.625932	0.625744	0.62714	0.629787	0.626803	0.634801	0.635735	0.634351	0.632154	0.631008	0.635411	0.633033	0.632919	0.636833	0.636398	0.646463	0.655838
	51	0.624463	0.622229	0.616946	0.615332	0.61813	0.619116	0.620601	0.621629	0.613786	0.613988	0.61579	0.609543	0.611055	0.617364	0.625765	0.626024	0.623229	0.620798	0.621604	0.625932	0.623591	0.622986	0.619782	0.619159	0.617711	0.617668	0.618398	0.618812	0.618593	0.622308	0.630873	0.62749	0.629005	0.630712	0.630237	0.631263	0.631804	0.635531	0.634305	0.63382	0.636123	0.634606	0.636519	0.638646	0.640949	0.643843	0.657537	0.657436
	50	0.610442	0.610113	0.609106	0.610316	0.614809	0.616788	0.616849	0.615093	0.617271	0.619923	0.622164	0.62334	0.617481	0.615178	0.624496	0.622686	0.626275	0.626657	0.628413	0.627382	0.622507	0.621489	0.624678	0.62723	0.621874	0.622668	0.621993	0.618732	0.624588	0.630693	0.629719	0.631877	0.631646	0.628404	0.626516	0.627502	0.627095	0.630056	0.633568	0.635757	0.637638	0.637504	0.644222	0.641834	0.6469	0.649754	0.660052	0.658745
	49	0.61222	0.61794	0.616651	0.622188	0.630578	0.631581	0.625067	0.621043	0.623792	0.624971	0.625365	0.625177	0.617594	0.616477	0.617265	0.624085	0.627185	0.623064	0.623816	0.624116	0.621884	0.619036	0.625049	0.629106	0.625922	0.624293	0.61948	0.620683	0.627175	0.635166	0.636417	0.631223	0.637863	0.636671	0.631006	0.628593	0.62829	0.629785	0.631634	0.635916	0.640161	0.644146	0.645048	0.652995	0.651949	0.65091	0.659637	0.663356
	48	0.616583	0.619199	0.621798	0.625723	0.63175	0.629724	0.626864	0.627849	0.625323	0.625694	0.62342	0.618198	0.617955	0.619553	0.620633	0.622174	0.622335	0.623335	0.62531	0.622579	0.61969	0.620548	0.623841	0.629923	0.624885	0.61917	0.618592	0.619189	0.623452	0.630839	0.628591	0.632424	0.639493	0.637193	0.634041	0.637113	0.635419	0.640063	0.636655	0.636426	0.644842	0.646735	0.652027	0.658844	0.656471	0.659858	0.663329	0.667727
	47	0.624264	0.624309	0.625817	0.631804	0.633432	0.630411	0.627436	0.625133	0.625217	0.624505	0.625882	0.62689	0.619943	0.621496	0.625913	0.623701	0.62628	0.622162	0.622424	0.62542	0.624352	0.62492	0.622849	0.621961	0.619759	0.617056	0.618389	0.621878	0.632515	0.631587	0.634421	0.639505	0.641331	0.641506	0.644368	0.64354	0.642831	0.645095	0.64343	0.648095	0.648748	0.653001	0.664575	0.667479	0.668628	0.666142	0.673462	0.683365
	46	0.629959	0.631862	0.631928	0.634203	0.632662	0.629471	0.629337	0.62967	0.632084	0.632737	0.631515	0.62705	0.624396	0.629278	0.624534	0.62997	0.628159	0.626354	0.625886	0.624324	0.621859	0.621884	0.62322	0.62324	0.618141	0.617202	0.620334	0.623852	0.636239	0.64041	0.642831	0.640498	0.6421	0.644294	0.646484	0.65067	0.651265	0.656684	0.655089	0.654434	0.659037	0.664872	0.674266	0.676099	0.678195	0.682746	0.689489	0.697014
	45	0.624325	0.633368	0.635227	0.630851	0.632464	0.631961	0.632006	0.627836	0.625645	0.628031	0.620838	0.620514	0.620937	0.624703	0.62675	0.627513	0.630154	0.628488	0.624036	0.622836	0.626313	0.625164	0.625304	0.625766	0.62381	0.627656	0.627486	0.631751	0.639081	0.641435	0.64081	0.642271	0.64753	0.652962	0.655393	0.664717	0.667286	0.667469	0.670989	0.6644	0.662672	0.666059	0.674607	0.686275	0.693123	0.697939	0.701665	0.710543
	44	0.630438	0.634629	0.633811	0.633176	0.635592	0.636649	0.631729	0.627329	0.626902	0.629699	0.624081	0.624923	0.629838	0.632649	0.634463	0.632425	0.632754	0.631049	0.631249	0.631244	0.634146	0.630435	0.627765	0.628654	0.631832	0.639017	0.640822	0.643553	0.644152	0.648435	0.651122	0.656144	0.659404	0.668783	0.66973	0.674691	0.677354	0.684151	0.685562	0.678535	0.676278	0.680712	0.691762	0.702123	0.709391	0.712007	0.710525	0.717498
	43	0.643596	0.640993	0.640565	0.640046	0.638614	0.632518	0.633371	0.633161	0.630669	0.63179	0.633026	0.633778	0.636853	0.643839	0.640743	0.642194	0.64025	0.641095	0.640142	0.641801	0.635714	0.632721	0.63224	0.632727	0.642556	0.652386	0.657464	0.662355	0.662946	0.665544	0.667293	0.674118	0.677163	0.679887	0.686322	0.695173	0.692354	0.696676	0.695115	0.694987	0.697804	0.700982	0.709149	0.717285	0.722366	0.719503	0.720618	0.724485
	42	0.643703	0.643686	0.642428	0.646347	0.647641	0.646015	0.642774	0.640447	0.641672	0.640597	0.636221	0.64392	0.649568	0.65254	0.644569	0.648197	0.652224	0.657831	0.657392	0.653659	0.649928	0.648683	0.649034	0.649877	0.658564	0.668598	0.670624	0.676155	0.678713	0.687232	0.693587	0.690814	0.694251	0.701382	0.701621	0.699973	0.703944	0.707787	0.709463	0.709681	0.711353	0.714783	0.72196	0.723139	0.727467	0.730545	0.734159	0.73422
	41	0.650711	0.652653	0.651411	0.653836	0.658811	0.660728	0.658504	0.655543	0.658657	0.657651	0.655908	0.648626	0.655047	0.660335	0.664764	0.673187	0.675273	0.678349	0.674273	0.672994	0.671613	0.668192	0.668943	0.675057	0.683033	0.683733	0.68626	0.692785	0.698965	0.705219	0.704502	0.703912	0.712506	0.713192	0.7141	0.712222	0.719403	0.725143	0.730972	0.72699	0.722709	0.726629	0.731184	0.734046	0.737816	0.741629	0.745584	0.748325
	40	0.661247	0.666254	0.66617	0.667717	0.671808	0.679092	0.677646	0.675061	0.670627	0.670884	0.678218	0.675252	0.676536	0.679402	0.681774	0.689255	0.695298	0.691865	0.688216	0.687244	0.685084	0.688665	0.698594	0.709909	0.709188	0.709812	0.710852	0.71895	0.722655	0.723124	0.720206	0.723173	0.726707	0.73122	0.737769	0.737739	0.739691	0.745011	0.745958	0.737243	0.729798	0.733945	0.744256	0.747597	0.751191	0.755654	0.759728	0.759712
	39	0.690933	0.690715	0.690488	0.689044	0.692378	0.697153	0.699215	0.695832	0.697894	0.701484	0.706707	0.70836	0.705334	0.70319	0.702155	0.703669	0.705976	0.705904	0.706797	0.706944	0.711748	0.717162	0.720839	0.7271	0.726301	0.734167	0.734528	0.74029	0.742443	0.742175	0.744073	0.74746	0.74967	0.753957	0.755506	0.7524	0.754495	0.758945	0.758674	0.747778	0.744034	0.749013	0.75281	0.757013	0.762347	0.76153	0.763318	0.773099
	38	0.716123	0.717559	0.713086	0.712315	0.714624	0.721233	0.720565	0.725273	0.725737	0.724984	0.724085	0.72391	0.725864	0.726705	0.718837	0.719578	0.72891	0.734747	0.735225	0.735252	0.741028	0.742855	0.744266	0.75009	0.753036	0.760591	0.758986	0.763292	0.767175	0.766834	0.770048	0.76731	0.766864	0.766655	0.768002	0.766721	0.765511	0.764444	0.763017	0.75602	0.753373	0.759383	0.762282	0.763379	0.766046	0.769211	0.766622	0.773102
	37	0.736269	0.731704	0.732404	0.736932	0.734114	0.734658	0.737024	0.744477	0.744035	0.745083	0.751031	0.74843	0.74499	0.746527	0.747257	0.750297	0.756809	0.759458	0.765526	0.767036	0.766598	0.764126	0.767022	0.772049	0.775705	0.774507	0.781972	0.786101	0.786337	0.786482	0.787539	0.787707	0.785786	0.783551	0.786585	0.784972	0.7767	0.778954	0.777112	0.770115	0.77262	0.773239	0.774432	0.77896	0.782111	0.775491	0.775764	0.777927
	36	0.757651	0.75547	0.759257	0.763343	0.762952	0.756322	0.755555	0.760694	0.768417	0.772886	0.770116	0.764196	0.761637	0.769297	0.776918	0.774312	0.776642	0.783342	0.783542	0.78317	0.785465	0.780766	0.781608	0.783234	0.789058	0.79415	0.797637	0.801338	0.795987	0.802168	0.800739	0.803003	0.80023	0.803244	0.802201	0.797237	0.799168	0.797913	0.7905	0.787009	0.791221	0.788932	0.791392	0.794863	0.79474	0.791125	0.783915	0.785323
	35	0.786193	0.78434	0.788364	0.787285	0.783577	0.77728	0.782535	0.783534	0.785575	0.787043	0.782442	0.778938	0.779624	0.784434	0.789821	0.797649	0.800941	0.800034	0.798901	0.800223	0.797899	0.79955	0.804898	0.807877	0.803639	0.807805	0.811401	0.812997	0.815135	0.81629	0.817772	0.819096	0.820025	0.818425	0.815447	0.816484	0.81397	0.812714	0.805169	0.805141	0.800297	0.800718	0.803263	0.801357	0.795417	0.794425	0.78812	0.78323
	34	0.810737	0.807646	0.806721	0.800012	0.795473	0.798142	0.806963	0.803244	0.799681	0.801272	0.801128	0.80759	0.809902	0.813109	0.812992	0.814247	0.815579	0.81745	0.817708	0.816012	0.813206	0.818211	0.826831	0.82897	0.822663	0.825018	0.831199	0.837094	0.837324	0.837692	0.837269	0.836461	0.834225	0.83189	0.833337	0.83046	0.827297	0.827711	0.819828	0.811858	0.814827	0.810965	0.804397	0.802596	0.802857	0.794101	0.785731	0.788106
	33	0.824844	0.830176	0.828261	0.822324	0.813893	0.819613	0.824268	0.82344	0.822296	0.823936	0.82634	0.832166	0.83627	0.835565	0.834882	0.833984	0.833857	0.833259	0.834589	0.831922	0.83417	0.834153	0.841226	0.845524	0.841152	0.843361	0.846948	0.852367	0.852849	0.851119	0.849476	0.850009	0.848066	0.845739	0.846049	0.845669	0.839435	0.837595	0.834267	0.824141	0.821856	0.816406	0.810639	0.809912	0.805244	0.798933	0.795499	0.793875
	32	0.840611	0.841883	0.837754	0.83623	0.838297	0.844292	0.845125	0.843533	0.841787	0.845074	0.841725	0.846509	0.8508	0.850396	0.847779	0.849563	0.848273	0.850246	0.849949	0.84964	0.847536	0.849347	0.852347	0.857607	0.857083	0.858085	0.863318	0.857492	0.859661	0.859527	0.862285	0.858619	0.856253	0.856396	0.854058	0.851568	0.849382	0.845933	0.84144	0.834153	0.828967	0.825033	0.82154	0.817946	0.814978	0.810006	0.805084	0.796046
	31	0.857729	0.858541	0.855697	0.853555	0.856899	0.860384	0.859561	0.857947	0.856788	0.860669	0.856835	0.856283	0.855719	0.855638	0.856152	0.860445	0.860448	0.861794	0.86029	0.860428	0.856251	0.858758	0.860856	0.861607	0.868827	0.874648	0.872816	0.869958	0.87075	0.872232	0.867484	0.867692	0.867794	0.865494	0.867364	0.862867	0.858735	0.855539	0.84875	0.842125	0.839243	0.82875	0.820478	0.818987	0.818429	0.813347	0.80585	0.797246
	30	0.869809	0.865181	0.869245	0.867966	0.865448	0.867167	0.865075	0.866965	0.869952	0.871671	0.869224	0.868883	0.864757	0.861681	0.866693	0.865593	0.870335	0.868137	0.866187	0.867996	0.866857	0.867227	0.868178	0.871098	0.875674	0.879812	0.88102	0.881451	0.879874	0.882233	0.881611	0.883612	0.880927	0.881307	0.877889	0.873253	0.87431	0.871705	0.863366	0.856293	0.849357	0.835448	0.826674	0.827784	0.823741	0.812549	0.805656	0.798339
	29	0.877535	0.874275	0.876248	0.876953	0.874962	0.875881	0.875153	0.875798	0.876907	0.876583	0.873707	0.876903	0.875034	0.874944	0.879634	0.878207	0.878792	0.878665	0.874331	0.872598	0.877553	0.879767	0.880737	0.880061	0.884272	0.893275	0.891743	0.889308	0.888171	0.89178	0.890497	0.890604	0.885661	0.887149	0.882016	0.880583	0.877325	0.871479	0.865785	0.857869	0.853039	0.842321	0.834709	0.831342	0.822705	0.813391	0.804713	0.799276
	28	0.882211	0.876923	0.877734	0.87762	0.879419	0.88075	0.880936	0.884414	0.882751	0.882794	0.881245	0.882614	0.882176	0.884584	0.885837	0.881918	0.881717	0.882441	0.885739	0.88721	0.889297	0.890779	0.891544	0.891939	0.897966	0.897626	0.894454	0.893823	0.893838	0.894479	0.893379	0.889541	0.889531	0.885956	0.882277	0.877065	0.879098	0.872723	0.870992	0.866811	0.854722	0.845232	0.836662	0.826463	0.822534	0.804025	0.800165	0.793418
	27	0.881187	0.877902	0.878665	0.875657	0.882844	0.888078	0.891285	0.890858	0.888271	0.887714	0.885245	0.885998	0.890318	0.895697	0.896375	0.894217	0.892513	0.895999	0.89232	0.894193	0.893934	0.892266	0.894907	0.89871	0.897905	0.898132	0.894723	0.899189	0.902098	0.897666	0.894979	0.890315	0.890001	0.888759	0.885691	0.882007	0.883243	0.87538	0.869822	0.856448	0.84797	0.844245	0.833986	0.823353	0.81515	0.809073	0.801005	0.79752
	26	0.880377	0.885166	0.887413	0.884184	0.887877	0.889799	0.894878	0.89421	0.898162	0.89873	0.897614	0.895667	0.898621	0.897588	0.898565	0.899573	0.900099	0.902597	0.899997	0.898322	0.898075	0.895254	0.897942	0.90088	0.905966	0.903021	0.904448	0.903373	0.905624	0.900982	0.897605	0.895397	0.890314	0.890717	0.885658	0.886146	0.884429	0.872924	0.866388	0.85695	0.849455	0.843423	0.830286	0.824747	0.817242	0.808485	0.79759	0.791847
	25	0.886723	0.890888	0.893887	0.892185	0.892081	0.895527	0.901065	0.903027	0.904317	0.902125	0.902053	0.903429	0.903048	0.90563	0.905476	0.904932	0.900236	0.905331	0.905564	0.9066	0.90695	0.906604	0.90763	0.909587	0.909945	0.911099	0.912894	0.911699	0.909539	0.905379	0.901167	0.897726	0.892176	0.892112	0.889713	0.886488	0.880151	0.87599	0.867049	0.861054	0.853591	0.841843	0.828529	0.826683	0.818915	0.80481	0.791537	0.784864
	24	0.900398	0.902226	0.902407	0.904748	0.900649	0.903434	0.909674	0.906551	0.906502	0.910145	0.903611	0.900502	0.906383	0.907813	0.907312	0.906963	0.905141	0.909033	0.911505	0.914936	0.917288	0.915487	0.916971	0.916393	0.914534	0.911794	0.913133	0.915835	0.917111	0.90973	0.907005	0.900332	0.895616	0.895364	0.891854	0.885602	0.87999	0.876846	0.866938	0.860452	0.849681	0.842494	0.833118	0.823983	0.814864	0.803765	0.795668	0.78523
	23	0.911074	0.910307	0.909549	0.907451	0.911497	0.914077	0.912957	0.908818	0.909558	0.910811	0.910553	0.908829	0.908792	0.907969	0.907154	0.91274	0.913389	0.914494	0.919931	0.926901	0.926052	0.922956	0.918605	0.915995	0.914388	0.914561	0.918392	0.914757	0.913704	0.911089	0.906134	0.906398	0.896279	0.894218	0.891514	0.886634	0.87932	0.871382	0.860381	0.850432	0.846737	0.840431	0.835339	0.827793	0.821639	0.814691	0.801142	0.788852
	22	0.909385	0.910237	0.910812	0.912729	0.913836	0.915904	0.915144	0.910482	0.91237	0.914451	0.913383	0.911821	0.912952	0.910909	0.90966	0.912175	0.914707	0.920219	0.928606	0.937487	0.89522	0.9228	0.915686	0.920858	0.919279	0.917225	0.9148	0.908468	0.907761	0.907347	0.902954	0.901661	0.899465	0.896545	0.889647	0.884509	0.87961	0.872817	0.865872	0.859564	0.855471	0.849622	0.842454	0.838395	0.828697	0.818915	0.803712	0.792276
	21	0.904812	0.905492	0.914353	0.916587	0.916145	0.915232	0.907711	0.907663	0.910913	0.906179	0.908997	0.910068	0.908042	0.907942	0.908906	0.907257	0.907687	0.907615	0.913568	0.920574	0.930734	0.93154	0.91794	0.869241	0.91246	0.910575	0.909357	0.907196	0.904299	0.900369	0.896315	0.898083	0.899841	0.898715	0.891133	0.888169	0.884183	0.876857	0.872733	0.862722	0.857685	0.851678	0.84108	0.829429	0.825691	0.8161	0.813515	0.799518
	20	0.901921	0.900919	0.905687	0.908482	0.90741	0.902297	0.902759	0.901058	0.899176	0.89972	0.90022	0.903232	0.900687	0.90054	0.901474	0.900986	0.898642	0.902751	0.900964	0.898276	0.899797	0.907971	0.925576	0.949858	0.797929	0.891001	0.909444	0.908976	0.90363	0.902386	0.902257	0.900004	0.89777	0.89497	0.889363	0.882566	0.878308	0.875562	0.873523	0.866164	0.858976	0.859016	0.847266	0.841083	0.835455	0.824525	0.821734	0.813521
	19	0.897782	0.900601	0.902469	0.899747	0.900955	0.899763	0.894531	0.888014	0.888799	0.893356	0.897393	0.89931	0.899136	0.901128	0.898372	0.900329	0.899289	0.899075	0.892605	0.888349	0.876316	0.864072	0.882448	0.924547	0.81932	0.893891	0.911604	0.911938	0.90381	0.905639	0.902635	0.900311	0.896742	0.894128	0.889028	0.881718	0.879195	0.875348	0.873839	0.871253	0.868262	0.865091	0.858763	0.852906	0.847482	0.837585	0.829055	0.81814
	18	0.893801	0.897129	0.898685	0.904216	0.904816	0.896213	0.889296	0.890647	0.893192	0.898718	0.902223	0.902179	0.902691	0.904358	0.902646	0.904175	0.902791	0.899668	0.896724	0.89539	0.891561	0.894944	0.91333	0.920967	0.909455	0.906977	0.907074	0.905597	0.900668	0.896737	0.896462	0.895989	0.892982	0.886998	0.884355	0.88314	0.881893	0.878038	0.87707	0.875373	0.869477	0.86763	0.866484	0.863976	0.857131	0.848899	0.839731	0.832794
	17	0.89783	0.89806	0.90039	0.90472	0.900932	0.89632	0.893761	0.894979	0.899636	0.902061	0.903761	0.906113	0.909513	0.907756	0.908308	0.904855	0.903975	0.907219	0.907151	0.905795	0.906935	0.91282	0.913564	0.906423	0.903892	0.902224	0.899757	0.897391	0.892624	0.888416	0.884446	0.882869	0.881268	0.87846	0.878479	0.877363	0.875557	0.875255	0.873915	0.871173	0.869327	0.871107	0.871083	0.866659	0.862311	0.856574	0.850884	0.852749
	16	0.898587	0.896175	0.901457	0.899629	0.895517	0.898255	0.900788	0.902442	0.902063	0.902109	0.902071	0.904432	0.904091	0.902734	0.906673	0.904925	0.904442	0.905444	0.903053	0.900978	0.90559	0.902202	0.896815	0.897379	0.892441	0.892655	0.890191	0.891655	0.889441	0.883918	0.879716	0.87634	0.873296	0.876214	0.875006	0.875678	0.872862	0.871142	0.870896	0.871843	0.872084	0.870699	0.874908	0.869083	0.866915	0.863966	0.862873	0.861209
	15	0.899714	0.899097	0.904989	0.899192	0.897487	0.894018	0.898445	0.897164	0.89435	0.899121	0.895866	0.893889	0.896023	0.89771	0.89985	0.89932	0.893417	0.893973	0.885029	0.887849	0.887994	0.88081	0.876023	0.880297	0.878349	0.878277	0.88053	0.87885	0.878722	0.87728	0.870458	0.870776	0.86876	0.869667	0.869866	0.871147	0.863261	0.859176	0.853893	0.86189	0.86167	0.863526	0.865927	0.863644	0.860652	0.856982	0.85799	0.860077
	14	0.891312	0.89003	0.892383	0.883875	0.88523	0.888977	0.888786	0.884526	0.88526	0.886672	0.888239	0.885887	0.887162	0.883975	0.882736	0.88261	0.882257	0.880955	0.874988	0.868154	0.870889	0.869233	0.868631	0.869267	0.871259	0.874598	0.869291	0.867039	0.869873	0.863267	0.858673	0.854205	0.848092	0.847604	0.846107	0.855963	0.855936	0.852371	0.849811	0.853609	0.857378	0.855698	0.853533	0.854313	0.847097	0.846514	0.847346	0.844583
	13	0.878511	0.880568	0.876734	0.874659	0.878484	0.880465	0.876767	0.874709	0.876123	0.869561	0.864003	0.867609	0.86744	0.867488	0.870151	0.870728	0.866915	0.871083	0.86926	0.858591	0.858062	0.854161	0.85331	0.860698	0.857684	0.849308	0.853193	0.854351	0.849909	0.849756	0.845994	0.84137	0.838979	0.842772	0.83757	0.835428	0.833934	0.833572	0.83792	0.840338	0.837773	0.838129	0.84107	0.83991	0.833561	0.828075	0.826189	0.825521
	12	0.863553	0.856678	0.856364	0.857764	0.862502	0.859412	0.858819	0.857868	0.859734	0.850478	0.845313	0.845072	0.847854	0.854345	0.856223	0.851029	0.854656	0.856632	0.852751	0.848149	0.843527	0.838388	0.829989	0.831156	0.833797	0.827764	0.83297	0.835226	0.831304	0.82255	0.824413	0.82422	0.819419	0.823404	0.827338	0.827482	0.814635	0.814816	0.816443	0.821587	0.815478	0.81541	0.822538	0.817639	0.814132	0.808303	0.801661	0.803124
	11	0.849172	0.841602	0.840197	0.84273	0.83986	0.838901	0.835897	0.835511	0.835714	0.830401	0.821016	0.818023	0.832454	0.828888	0.823572	0.829155	0.83015	0.829565	0.827564	0.830349	0.822373	0.813952	0.803564	0.80275	0.804753	0.806137	0.811236	0.807529	0.805711	0.801876	0.796637	0.802669	0.799516	0.803562	0.803399	0.804463	0.79312	0.801583	0.80284	0.804553	0.801078	0.796992	0.795766	0.795055	0.789316	0.785793	0.779124	0.78701
	10	0.827528	0.821872	0.817457	0.816659	0.817731	0.817089	0.813152	0.805525	0.811361	0.80933	0.804781	0.802565	0.806652	0.803305	0.803383	0.807588	0.799454	0.798142	0.793822	0.790541	0.791504	0.787781	0.77789	0.770341	0.768989	0.766789	0.770711	0.77141	0.773683	0.771406	0.773327	0.764888	0.769768	0.777185	0.770038	0.764504	0.765161	0.770485	0.769823	0.761078	0.761507	0.755573	0.75199	0.749162	0.756211	0.756521	0.754528	0.755026
	9	0.790707	0.780281	0.775374	0.780535	0.788715	0.783583	0.784534	0.777572	0.7845	0.783303	0.783357	0.773868	0.774044	0.776298	0.770443	0.776712	0.772068	0.76246	0.76702	0.767291	0.763031	0.756122	0.750062	0.735389	0.729654	0.731809	0.730015	0.727788	0.723543	0.726445	0.732973	0.72936	0.733681	0.730465	0.726388	0.723342	0.723221	0.722182	0.716199	0.712761	0.707483	0.701145	0.703865	0.713184	0.719119	0.718742	0.719264	0.715962
	8	0.76037	0.751348	0.746761	0.753202	0.761449	0.763774	0.753098	0.746606	0.747739	0.746101	0.741812	0.742684	0.742986	0.737826	0.738027	0.738052	0.733416	0.731833	0.732958	0.734662	0.737037	0.73263	0.72022	0.7089	0.698715	0.704158	0.700107	0.70332	0.700092	0.700264	0.703874	0.707287	0.706308	0.70547	0.702242	0.704624	0.697505	0.688663	0.682884	0.686311	0.679186	0.690326	0.700006	0.699951	0.703936	0.705221	0.712282	0.714898
	7	0.743021	0.744892	0.752992	0.752125	0.74864	0.749848	0.743929	0.737441	0.736263	0.73299	0.72927	0.730958	0.729857	0.735	0.736506	0.725667	0.725954	0.735616	0.734867	0.741282	0.736273	0.742084	0.734137	0.724824	0.719369	0.723495	0.726733	0.724735	0.723652	0.732653	0.728829	0.730208	0.733437	0.731405	0.731991	0.729891	0.724339	0.718826	0.721147	0.715248	0.715405	0.728526	0.735215	0.740224	0.742676	0.747604	0.744881	0.754995
	6	0.770278	0.776344	0.776665	0.779118	0.771184	0.76959	0.770579	0.767977	0.76938	0.772324	0.768025	0.766323	0.761633	0.767732	0.771833	0.772136	0.773381	0.776441	0.775264	0.783682	0.789607	0.783585	0.779568	0.771896	0.770246	0.778645	0.779484	0.777542	0.781705	0.785559	0.792424	0.795957	0.794314	0.793645	0.79504	0.794904	0.798451	0.798305	0.799632	0.791115	0.788763	0.790331	0.796519	0.798196	0.804722	0.805948	0.806199	0.808121
	5	0.815059	0.809931	0.814318	0.821176	0.820234	0.819948	0.823544	0.825958	0.827214	0.828189	0.823377	0.821539	0.824941	0.826548	0.831939	0.837754	0.842931	0.843339	0.846581	0.848745	0.850081	0.848092	0.843705	0.84216	0.840677	0.845868	0.844484	0.845155	0.847871	0.852356	0.85423	0.853294	0.853604	0.856503	0.857332	0.852654	0.856554	0.853765	0.85188	0.851454	0.84426	0.840654	0.850827	0.851526	0.851112	0.854877	0.85515	0.853317
	4	0.861608	0.85657	0.868819	0.872188	0.871881	0.879485	0.880152	0.879149	0.878491	0.879065	0.881225	0.884184	0.882159	0.880261	0.881101	0.884486	0.893143	0.8943	0.89949	0.896155	0.892953	0.896675	0.889611	0.88908	0.893092	0.892625	0.896968	0.897622	0.895258	0.898072	0.894351	0.894901	0.893463	0.89538	0.896008	0.897069	0.896988	0.895494	0.893563	0.890139	0.889319	0.886178	0.888677	0.888947	0.883469	0.884285	0.886497	0.883062
	3	0.898722	0.89825	0.9058	0.91017	0.90987	0.913973	0.918191	0.919638	0.916808	0.918483	0.919584	0.92368	0.922335	0.92189	0.913721	0.917519	0.923378	0.92618	0.927761	0.924818	0.927152	0.923765	0.917876	0.918694	0.920239	0.921159	0.92435	0.925235	0.925667	0.922806	0.919879	0.920523	0.922324	0.924188	0.925564	0.925595	0.921665	0.922666	0.923799	0.920044	0.920488	0.9224	0.91478	0.912643	0.913131	0.905467	0.908206	0.903911
	2	0.926252	0.928446	0.928786	0.931392	0.932243	0.934891	0.938536	0.939989	0.944223	0.941507	0.938748	0.943582	0.947646	0.9456	0.939645	0.9413	0.944781	0.947085	0.948394	0.948909	0.947524	0.948762	0.939933	0.944406	0.941799	0.944857	0.943337	0.94474	0.946758	0.941902	0.94702	0.944967	0.946392	0.948001	0.945355	0.943425	0.937207	0.93951	0.941611	0.93774	0.93887	0.940434	0.937266	0.935671	0.934413	0.933198	0.930907	0.923226
	1	0.941153	0.943424	0.944856	0.948711	0.94725	0.949129	0.953125	0.955113	0.959169	0.953259	0.954547	0.958301	0.959078	0.955748	0.954283	0.954781	0.959682	0.958984	0.961512	0.96212	0.96106	0.961303	0.960885	0.961316	0.960325	0.960636	0.958721	0.955614	0.95701	0.957165	0.962015	0.960046	0.959737	0.960142	0.95935	0.955128	0.95318	0.954165	0.954631	0.95247	0.954587	0.954897	0.954408	0.954054	0.956318	0.952003	0.950276	0.943287
	0	0.946173	0.950821	0.951603	0.952698	0.951592	0.952565	0.956015	0.956471	0.957859	0.956812	0.960941	0.962261	0.959168	0.957304	0.959142	0.960754	0.960926	0.962214	0.965609	0.966894	0.96661	0.964501	0.966357	0.967471	0.96864	0.967849	0.965027	0.961952	0.960963	0.962814	0.967249	0.963776	0.964796	0.965282	0.965616	0.963791	0.960472	0.9608	0.960557	0.960825	0.958406	0.95995	0.962079	0.963928	0.965017	0.962862	0.962552	0.958498
	-1	0.945169	0.947518	0.950188	0.951608	0.950412	0.951087	0.950004	0.953632	0.953488	0.953931	0.957118	0.959384	0.958429	0.956911	0.95573	0.957234	0.95934	0.959269	0.95912	0.961456	0.960366	0.961853	0.965293	0.963457	0.964662	0.963547	0.96072	0.957769	0.960474	0.960209	0.961365	0.960071	0.960348	0.959557	0.960043	0.960955	0.961435	0.963758	0.962366	0.959973	0.956683	0.96005	0.960806	0.959576	0.961219	0.961358	0.96066	0.958825
	-2	0.939598	0.942298	0.944562	0.943936	0.948397	0.948255	0.946007	0.947477	0.951257	0.952533	0.953441	0.956589	0.953429	0.950961	0.950716	0.956081	0.956909	0.956408	0.951823	0.95593	0.956962	0.958643	0.959786	0.959273	0.960865	0.959234	0.957751	0.955442	0.95538	0.957523	0.955308	0.954934	0.95906	0.958533	0.959315	0.96045	0.960756	0.96004	0.957602	0.956621	0.953371	0.951593	0.9531	0.954531	0.954629	0.955761	0.956161	0.954678
	-3	0.935124	0.934519	0.938098	0.939795	0.939858	0.941076	0.946471	0.947251	0.949263	0.951421	0.951833	0.952157	0.950047	0.950163	0.95281	0.958936	0.955707	0.952622	0.953097	0.953242	0.956447	0.957341	0.958856	0.958703	0.959245	0.958997	0.958204	0.955492	0.959136	0.958957	0.957077	0.958551	0.958029	0.960706	0.96044	0.958952	0.956085	0.958632	0.957279	0.956041	0.956235	0.957045	0.955766	0.956701	0.953359	0.952915	0.953198	0.951158
	-4	0.92446	0.929762	0.933633	0.934191	0.933682	0.935969	0.94147	0.943027	0.944104	0.944845	0.94839	0.945833	0.947272	0.950077	0.954702	0.957614	0.951734	0.949389	0.950614	0.950693	0.954131	0.955914	0.959024	0.962427	0.96224	0.962542	0.961826	0.961254	0.960883	0.960915	0.96337	0.961137	0.956122	0.957573	0.961678	0.962267	0.960874	0.962065	0.961305	0.959446	0.962862	0.959983	0.960803	0.960271	0.95868	0.959853	0.956451	0.95594
	-5	0.913582	0.920873	0.926895	0.923987	0.922751	0.926864	0.932155	0.934054	0.937954	0.941643	0.9431	0.941164	0.944136	0.951773	0.95037	0.950638	0.951552	0.948333	0.948384	0.949503	0.95152	0.955211	0.959872	0.960347	0.959742	0.962653	0.960405	0.959482	0.95961	0.959866	0.962204	0.960556	0.955603	0.956975	0.959467	0.95979	0.960757	0.958931	0.958861	0.960002	0.963472	0.962966	0.960484	0.960312	0.961395	0.964808	0.961028	0.960008
	-6	0.899346	0.904095	0.90527	0.903963	0.903353	0.9116	0.917663	0.918892	0.920979	0.925319	0.92935	0.931195	0.936099	0.9394	0.93873	0.942287	0.940164	0.943257	0.939418	0.941594	0.944503	0.952527	0.953196	0.954284	0.952556	0.957697	0.958015	0.95722	0.957391	0.958133	0.957379	0.958659	0.958815	0.960389	0.959203	0.958187	0.958216	0.956295	0.957908	0.960826	0.96009	0.961153	0.959981	0.961659	0.957194	0.95999	0.960657	0.960483
	-7	0.871631	0.876846	0.886326	0.880869	0.882634	0.887741	0.88997	0.888511	0.892715	0.901225	0.90632	0.914469	0.912882	0.917982	0.917424	0.923006	0.92535	0.927871	0.926464	0.925672	0.931423	0.938991	0.94089	0.942248	0.941666	0.943454	0.944081	0.945019	0.946223	0.946595	0.94636	0.948679	0.951685	0.956209	0.956716	0.954493	0.95175	0.954191	0.956405	0.95644	0.957758	0.956217	0.953655	0.954277	0.955065	0.955741	0.954435	0.954334
	-8	0.846282	0.849522	0.865067	0.860415	0.860837	0.862935	0.867479	0.864634	0.866639	0.870348	0.880135	0.883903	0.882979	0.887713	0.887045	0.895106	0.901872	0.908262	0.906767	0.905754	0.907152	0.916007	0.920595	0.922353	0.922373	0.922995	0.921642	0.927367	0.925807	0.928341	0.930885	0.933456	0.938211	0.944839	0.946996	0.944435	0.944379	0.948612	0.947173	0.944223	0.946685	0.950184	0.951062	0.946764	0.947388	0.951447	0.95286	0.947806
	-9	0.832391	0.834532	0.844159	0.838389	0.837154	0.841395	0.843655	0.838838	0.850801	0.851476	0.856723	0.860545	0.859317	0.863983	0.86261	0.868685	0.877001	0.880871	0.883261	0.882302	0.887128	0.890747	0.891027	0.899307	0.904227	0.907869	0.902828	0.902705	0.903377	0.903503	0.91147	0.920208	0.924997	0.924131	0.924235	0.927312	0.927939	0.933168	0.939458	0.925304	0.929385	0.938274	0.937661	0.937847	0.940804	0.942684	0.944286	0.945763
	-10	0.835377	0.837915	0.83553	0.841497	0.841835	0.842454	0.838341	0.839239	0.834887	0.833816	0.844145	0.847521	0.84544	0.849907	0.850985	0.856795	0.866759	0.874962	0.874123	0.866314	0.875179	0.874827	0.876586	0.883906	0.893668	0.894499	0.898612	0.892014	0.890132	0.891277	0.898431	0.903086	0.91271	0.911214	0.914242	0.911309	0.913832	0.913584	0.919099	0.928524	0.920844	0.9221	0.929298	0.92827	0.927979	0.932447	0.931577	0.935752
	-11	0.836509	0.838782	0.832328	0.836667	0.839484	0.845786	0.842595	0.833209	0.834549	0.829876	0.83766	0.843024	0.84636	0.845402	0.844559	0.857595	0.864105	0.867644	0.86921	0.862334	0.867113	0.873692	0.874875	0.878438	0.885366	0.89018	0.889865	0.886872	0.888165	0.886184	0.892698	0.897375	0.904664	0.900331	0.906158	0.91015	0.911614	0.912388	0.906905	0.911938	0.916671	0.919564	0.921169	0.918065	0.91825	0.91924	0.919583	0.932271
	-12	0.832142	0.833256	0.836393	0.82907	0.841213	0.853123	0.848105	0.843763	0.842399	0.833954	0.837263	0.839333	0.843873	0.849733	0.855049	0.865553	0.86162	0.867286	0.872302	0.866461	0.871983	0.878979	0.883736	0.884476	0.890748	0.886266	0.882789	0.885227	0.892137	0.892012	0.886948	0.89529	0.893992	0.887619	0.895041	0.897302	0.90289	0.905409	0.90751	0.907946	0.907813	0.910008	0.913293	0.910995	0.911293	0.913414	0.915947	0.915659
	-13	0.831505	0.833414	0.845549	0.835968	0.839883	0.851559	0.859032	0.846297	0.841899	0.845923	0.847534	0.843757	0.848164	0.857356	0.870032	0.867555	0.867578	0.872534	0.87264	0.870421	0.887441	0.892181	0.890187	0.889271	0.889705	0.891868	0.886089	0.885463	0.89352	0.895715	0.89191	0.893582	0.895025	0.892398	0.891689	0.890621	0.895107	0.898423	0.902833	0.908217	0.906636	0.90725	0.909433	0.904931	0.911432	0.91116	0.91304	0.910671
	-14	0.826844	0.828006	0.833311	0.8339	0.836215	0.849761	0.862232	0.821249	0.819295	0.842785	0.849018	0.853036	0.861578	0.871955	0.871223	0.870345	0.869407	0.872691	0.873092	0.869399	0.881393	0.887057	0.892573	0.894137	0.889286	0.892072	0.884188	0.887143	0.892285	0.88864	0.891361	0.894278	0.89628	0.896711	0.898995	0.897972	0.895816	0.899822	0.905125	0.906459	0.910188	0.91063	0.909494	0.902637	0.903559	0.909825	0.913062	0.912503
	-15	0.829041	0.833317	0.834773	0.833529	0.841964	0.843969	0.849936	0.848815	0.843208	0.842521	0.845685	0.85662	0.865034	0.870201	0.86921	0.867476	0.870799	0.871525	0.872877	0.870532	0.877501	0.887817	0.881657	0.885233	0.889287	0.888222	0.88262	0.883458	0.883916	0.886881	0.889382	0.892702	0.896511	0.895881	0.901614	0.900166	0.897028	0.89938	0.901253	0.901913	0.907101	0.909757	0.9076	0.900134	0.899642	0.896455	0.902471	0.90869
	-16	0.827703	0.828511	0.830725	0.832528	0.832329	0.834205	0.83886	0.840513	0.838045	0.83298	0.838438	0.848996	0.855345	0.860939	0.862644	0.860697	0.865878	0.873241	0.874394	0.871207	0.8756	0.882354	0.876838	0.879374	0.884929	0.881558	0.882776	0.888359	0.881414	0.879133	0.888121	0.887761	0.891381	0.885747	0.890947	0.895809	0.891647	0.889541	0.894131	0.899543	0.903784	0.908998	0.903415	0.899526	0.903386	0.900219	0.89525	0.905137
	-17	0.809197	0.830529	0.83164	0.824712	0.825901	0.831888	0.835156	0.829056	0.828281	0.826092	0.831608	0.838241	0.840753	0.851235	0.858752	0.857718	0.86419	0.863009	0.861762	0.868197	0.87751	0.874145	0.873751	0.87879	0.876911	0.881405	0.882849	0.884577	0.870222	0.88149	0.880325	0.883723	0.883794	0.881897	0.882478	0.892494	0.890587	0.890118	0.891382	0.89561	0.89663	0.89744	0.89755	0.902144	0.904553	0.902484	0.894777	0.900317
	-18	0.83397	0.829144	0.826405	0.824755	0.827105	0.831954	0.829137	0.824695	0.820944	0.813454	0.822414	0.825023	0.827438	0.837888	0.847437	0.84817	0.853968	0.856263	0.856359	0.86241	0.866664	0.865021	0.857834	0.865482	0.868565	0.874215	0.874609	0.872593	0.874762	0.881254	0.842853	0.876499	0.87828	0.87961	0.88317	0.887172	0.890857	0.887463	0.886412	0.88173	0.882033	0.886174	0.892855	0.89342	0.894313	0.894102	0.891625	0.896671
	-19	0.832304	0.835115	0.830312	0.828452	0.831308	0.83392	0.835713	0.825862	0.814569	0.810718	0.811174	0.816359	0.825381	0.830378	0.833833	0.835411	0.843421	0.845472	0.851268	0.854547	0.853892	0.854188	0.86127	0.863054	0.864474	0.873384	0.867001	0.861076	0.867399	0.867793	0.86904	0.865996	0.870755	0.872361	0.875599	0.877646	0.882364	0.877323	0.878143	0.875797	0.877082	0.876997	0.878866	0.880784	0.885509	0.88957	0.886349	0.887731
	-20	0.826233	0.829984	0.833147	0.835165	0.832675	0.833662	0.835941	0.825627	0.818414	0.813216	0.812375	0.81102	0.813072	0.819368	0.820881	0.820527	0.82974	0.832283	0.834267	0.840347	0.844573	0.842702	0.845068	0.85518	0.856978	0.856012	0.857435	0.852044	0.854198	0.862849	0.8622	0.859088	0.8605	0.862702	0.871057	0.870091	0.869571	0.86798	0.866484	0.866597	0.864841	0.864284	0.865704	0.866678	0.867196	0.869175	0.871721	0.874964
	-21	0.824389	0.824346	0.829477	0.833048	0.834096	0.831134	0.830028	0.824574	0.816462	0.810619	0.809466	0.81514	0.816796	0.818246	0.81466	0.813157	0.82119	0.826178	0.832455	0.840238	0.840778	0.834794	0.831529	0.842376	0.84383	0.84623	0.850277	0.854405	0.849559	0.849612	0.850707	0.848663	0.853392	0.855372	0.857746	0.860082	0.855023	0.8514	0.85827	0.855309	0.8556	0.853612	0.852266	0.851361	0.85244	0.852606	0.85415	0.860581
	-22	0.831306	0.826606	0.82983	0.828904	0.838124	0.832287	0.826092	0.820186	0.814392	0.80918	0.809962	0.816822	0.821724	0.819399	0.812871	0.815802	0.818102	0.818353	0.824384	0.829909	0.8306	0.824457	0.824567	0.833676	0.837154	0.83605	0.84317	0.848377	0.844839	0.845846	0.845275	0.840939	0.845605	0.84523	0.848824	0.850753	0.847106	0.846792	0.843091	0.84234	0.848105	0.841792	0.84102	0.843089	0.847831	0.84351	0.844759	0.847641
	-23	0.833295	0.827915	0.827217	0.829633	0.824526	0.827793	0.821769	0.819864	0.817374	0.813792	0.810267	0.813869	0.819196	0.817279	0.811986	0.816309	0.818384	0.817116	0.819194	0.821448	0.821291	0.818913	0.818577	0.823306	0.82954	0.8338	0.841376	0.843602	0.841688	0.841992	0.840111	0.840272	0.839472	0.840952	0.841081	0.840128	0.837983	0.835867	0.825753	0.826342	0.832812	0.829059	0.833894	0.832907	0.835988	0.840218	0.836523	0.834053
	-24	0.837267	0.831263	0.826214	0.828976	0.827814	0.825286	0.82171	0.816974	0.815935	0.816683	0.810586	0.810462	0.811932	0.812534	0.810074	0.801771	0.809134	0.818815	0.818276	0.815984	0.818796	0.819127	0.816913	0.816026	0.821497	0.823892	0.834295	0.83077	0.831477	0.830684	0.834603	0.83687	0.830251	0.833707	0.830236	0.832312	0.827047	0.82462	0.816237	0.810156	0.813273	0.815629	0.821269	0.824843	0.822383	0.823655	0.823674	0.822746
	-25	0.842789	0.835921	0.828914	0.829985	0.834183	0.830614	0.821084	0.822876	0.824407	0.816671	0.813727	0.812663	0.818251	0.81559	0.810422	0.805369	0.806571	0.815784	0.819956	0.816621	0.817524	0.814687	0.818272	0.814051	0.80785	0.811644	0.816216	0.818481	0.821326	0.822189	0.820449	0.825197	0.825193	0.818559	0.822693	0.828037	0.823909	0.819101	0.809409	0.807585	0.803317	0.802818	0.815768	0.81507	0.813524	0.812682	0.811465	0.817022
	-26	0.842838	0.840011	0.833076	0.834316	0.834969	0.83685	0.831905	0.826451	0.822662	0.81868	0.820265	0.816823	0.816033	0.817509	0.81113	0.811953	0.808815	0.808968	0.81139	0.812376	0.810687	0.8107	0.81133	0.808552	0.805706	0.809693	0.810681	0.806547	0.806766	0.807323	0.809342	0.81011	0.812549	0.811393	0.810047	0.815002	0.820434	0.81026	0.804668	0.803968	0.798824	0.806145	0.810369	0.807798	0.801003	0.806682	0.810638	0.814199
	-27	0.842779	0.840475	0.839415	0.835455	0.83641	0.838457	0.833703	0.830232	0.82613	0.822453	0.823013	0.820016	0.813143	0.815389	0.814751	0.815277	0.817096	0.814281	0.814911	0.809002	0.800793	0.805168	0.809928	0.808793	0.808415	0.814174	0.808859	0.803639	0.80183	0.803697	0.803054	0.808076	0.803646	0.803064	0.803056	0.809261	0.812988	0.808552	0.807529	0.80786	0.803027	0.798007	0.802274	0.799723	0.799451	0.793932	0.793398	0.800201
	-28	0.848587	0.844078	0.845731	0.844872	0.839329	0.83675	0.829822	0.829698	0.833867	0.827133	0.820534	0.820891	0.818947	0.814314	0.817438	0.81758	0.817123	0.81767	0.818793	0.809719	0.802103	0.803066	0.805067	0.808511	0.809231	0.813832	0.806846	0.798455	0.803267	0.800809	0.79862	0.798669	0.801218	0.803603	0.804123	0.800446	0.803387	0.800319	0.801463	0.800907	0.796851	0.791679	0.791715	0.790383	0.788812	0.785308	0.789979	0.793482
	-29	0.847258	0.849095	0.847751	0.846936	0.845984	0.840594	0.831327	0.832879	0.833843	0.826602	0.822315	0.822216	0.820504	0.818091	0.818945	0.82035	0.819122	0.818885	0.81642	0.809571	0.804899	0.79852	0.797449	0.795387	0.800668	0.809697	0.803042	0.800074	0.794081	0.787196	0.78893	0.797396	0.801683	0.801735	0.79934	0.801261	0.796447	0.792867	0.795222	0.79445	0.787994	0.789072	0.78676	0.787906	0.78591	0.780718	0.783738	0.78836
	-30	0.846841	0.848967	0.849497	0.848728	0.851084	0.846455	0.836789	0.839841	0.837791	0.831335	0.831183	0.826242	0.823013	0.822765	0.816945	0.817026	0.820109	0.822416	0.820289	0.816515	0.811324	0.805819	0.797609	0.788484	0.796423	0.805131	0.803318	0.800132	0.782575	0.781502	0.790305	0.795609	0.798234	0.796722	0.7933	0.791375	0.787165	0.78182	0.783762	0.785934	0.784705	0.783386	0.778708	0.781867	0.782237	0.77795	0.779514	0.782703
	-31	0.851255	0.850248	0.84964	0.852623	0.854369	0.844933	0.841707	0.836796	0.832706	0.830017	0.832678	0.832159	0.824601	0.823282	0.815561	0.816909	0.822878	0.823894	0.820425	0.814328	0.811946	0.805594	0.799513	0.793521	0.794522	0.792447	0.795579	0.794499	0.785029	0.781243	0.787111	0.790328	0.788777	0.788135	0.781841	0.777367	0.77531	0.776805	0.77989	0.778773	0.774383	0.776931	0.782631	0.782689	0.78065	0.779074	0.780089	0.777488
	-32	0.850771	0.853334	0.85123	0.848011	0.841885	0.836589	0.833412	0.831183	0.8263	0.824585	0.829585	0.830115	0.828679	0.825831	0.819324	0.816634	0.816507	0.822566	0.814021	0.811735	0.808834	0.799542	0.796762	0.794893	0.78975	0.787983	0.787155	0.78475	0.780507	0.779744	0.775288	0.780799	0.780047	0.782418	0.775674	0.767188	0.764492	0.771114	0.776199	0.7755	0.772218	0.771693	0.779714	0.776069	0.772898	0.77395	0.777257	0.773636
	-33	0.842554	0.845559	0.845862	0.847505	0.836844	0.829471	0.820495	0.819365	0.818408	0.819454	0.821804	0.822011	0.826971	0.816612	0.809203	0.808751	0.808474	0.810486	0.806833	0.801889	0.803278	0.799438	0.793346	0.788446	0.780691	0.781866	0.782277	0.778726	0.771373	0.771829	0.768688	0.766209	0.775086	0.776137	0.76949	0.76584	0.760699	0.764523	0.766533	0.769091	0.76396	0.764782	0.772152	0.772166	0.770488	0.767317	0.767357	0.767207
	-34	0.841712	0.836333	0.836004	0.836368	0.829783	0.824844	0.818479	0.815707	0.815668	0.816571	0.814321	0.815319	0.815098	0.80966	0.806332	0.809524	0.804745	0.798721	0.796482	0.789566	0.791372	0.792903	0.789227	0.782196	0.776566	0.77597	0.7746	0.776999	0.770852	0.765771	0.769833	0.762551	0.762292	0.76774	0.764394	0.758056	0.754486	0.756791	0.765227	0.770887	0.767185	0.766231	0.762311	0.761984	0.763648	0.762743	0.755494	0.75424
	-35	0.83877	0.832485	0.830048	0.822061	0.819901	0.815019	0.817808	0.81024	0.806105	0.806943	0.808061	0.809815	0.808805	0.798921	0.80258	0.800328	0.795179	0.793715	0.788686	0.785892	0.787176	0.787834	0.785312	0.780985	0.774202	0.77015	0.770639	0.768935	0.768726	0.767067	0.763795	0.758113	0.754754	0.759074	0.759451	0.753524	0.751252	0.752714	0.756043	0.756787	0.762239	0.765518	0.759498	0.751889	0.755924	0.755346	0.747976	0.751926
	-36	0.828466	0.825004	0.824288	0.816985	0.81434	0.811065	0.80751	0.80219	0.798538	0.795674	0.79875	0.80243	0.800642	0.79093	0.78841	0.787866	0.78855	0.788428	0.784784	0.778744	0.782101	0.779877	0.776144	0.77256	0.773157	0.763184	0.763946	0.760302	0.762214	0.760704	0.758881	0.753797	0.754655	0.754261	0.751266	0.749988	0.74617	0.746067	0.744216	0.7472	0.753866	0.756257	0.755771	0.752443	0.752049	0.748816	0.744445	0.745838
	-37	0.829344	0.82939	0.821735	0.817471	0.812739	0.807453	0.800709	0.792786	0.785683	0.783986	0.787833	0.790534	0.787907	0.785535	0.777262	0.775064	0.781384	0.780202	0.775572	0.772453	0.773287	0.766961	0.762265	0.76044	0.763012	0.761773	0.761326	0.755094	0.752292	0.752867	0.756304	0.748197	0.750007	0.752604	0.746721	0.752956	0.747884	0.743556	0.742312	0.740537	0.743315	0.741126	0.742598	0.744113	0.742642	0.742581	0.741985	0.742301
	-38	0.837177	0.83033	0.81744	0.810168	0.804596	0.794366	0.791217	0.784402	0.77915	0.774099	0.775724	0.774928	0.772077	0.771216	0.76874	0.766074	0.770834	0.769714	0.765662	0.764202	0.765166	0.758963	0.750469	0.750961	0.753973	0.75767	0.75888	0.751231	0.74873	0.749227	0.746535	0.743086	0.742777	0.745591	0.745169	0.747526	0.742401	0.744341	0.748174	0.74479	0.737204	0.733578	0.736891	0.739673	0.740553	0.740509	0.742168	0.740833
	-39	0.831399	0.823739	0.812244	0.80345	0.800572	0.789994	0.782856	0.776331	0.772767	0.774347	0.772945	0.773164	0.770519	0.764133	0.761842	0.763287	0.760979	0.76142	0.757138	0.757071	0.75797	0.753155	0.746392	0.745964	0.751142	0.753489	0.757178	0.749422	0.746016	0.743133	0.736284	0.734433	0.737809	0.74425	0.745476	0.740039	0.734435	0.739339	0.744307	0.743156	0.737937	0.729483	0.733334	0.733579	0.739036	0.737162	0.734618	0.735599
	-40	0.811278	0.804746	0.799506	0.790048	0.7833	0.777655	0.77213	0.769646	0.765397	0.764579	0.764945	0.767128	0.768252	0.763815	0.756456	0.750774	0.753094	0.74966	0.753422	0.753872	0.751487	0.743334	0.738323	0.736855	0.749746	0.75465	0.757158	0.749516	0.743832	0.745327	0.741012	0.733637	0.73546	0.738953	0.740974	0.737991	0.732745	0.730241	0.733975	0.734965	0.735155	0.734135	0.736661	0.735419	0.729137	0.7272	0.726863	0.72798
	-41	0.803119	0.789194	0.778148	0.774525	0.771883	0.766583	0.767214	0.761864	0.762735	0.763315	0.756291	0.755747	0.75742	0.760084	0.758092	0.752055	0.751838	0.750381	0.741493	0.743344	0.747944	0.747825	0.741277	0.737048	0.74322	0.744962	0.745953	0.742024	0.739772	0.742287	0.739677	0.734902	0.732461	0.73239	0.737091	0.738405	0.731348	0.73052	0.727492	0.730936	0.730932	0.730925	0.730971	0.732452	0.726409	0.726507	0.724334	0.723706
	-42	0.795845	0.78308	0.768651	0.765763	0.76066	0.756641	0.75636	0.755693	0.755958	0.759068	0.755201	0.747222	0.743226	0.749355	0.743864	0.747469	0.749316	0.745891	0.744416	0.74633	0.745976	0.743556	0.742053	0.742797	0.740776	0.737741	0.734602	0.73609	0.736458	0.7393	0.733111	0.73066	0.729486	0.72874	0.731142	0.734244	0.734841	0.730048	0.727682	0.726276	0.722762	0.726762	0.728956	0.72956	0.727304	0.724312	0.716659	0.713538
	-43	0.785868	0.778851	0.769906	0.764575	0.754847	0.748481	0.744598	0.746391	0.752261	0.751673	0.745364	0.740539	0.73798	0.740309	0.737163	0.734107	0.744362	0.742743	0.740981	0.737393	0.737892	0.737391	0.739488	0.740217	0.733514	0.732826	0.730329	0.732288	0.736089	0.737723	0.736557	0.734272	0.730183	0.733757	0.727882	0.728091	0.729783	0.724696	0.723689	0.727355	0.719563	0.720729	0.726534	0.720372	0.718081	0.714449	0.713988	0.71334
	-44	0.777914	0.77361	0.767362	NA	0.74241	0.73547	0.735042	0.736903	0.743362	0.739639	0.735586	0.728898	0.732824	0.730491	0.725492	0.72932	0.734769	0.736663	0.730191	0.727549	0.728422	0.726917	0.730357	0.727051	0.723937	0.72287	0.724635	0.725551	0.72788	0.728855	0.724243	0.725491	0.730076	0.726718	0.723188	0.720414	0.721727	0.719491	0.719588	0.723169	0.721409	0.713794	0.714511	0.717349	0.718092	0.715142	0.716282	0.714377
	-45	0.767779	0.763582	0.757088	0.745002	0.728442	0.720635	0.730246	0.732271	0.729145	0.726624	0.723369	0.719024	0.716698	0.718583	0.718616	0.724246	0.729177	0.728806	0.721608	0.718484	0.714229	0.709737	0.718566	0.719215	0.717607	0.712648	0.706548	0.710195	0.713739	0.717092	0.715281	0.719091	0.720051	0.716162	0.716504	0.714277	0.715919	0.712648	0.718058	0.716522	0.71404	0.714676	0.713079	0.714054	0.717823	0.717965	0.707884	0.706194
	-46	0.745454	0.743633	0.731265	0.722067	0.714532	0.71486	0.720291	0.720284	0.719915	0.711776	0.709392	0.705657	0.707027	0.713913	0.717587	0.716801	0.713942	0.715881	0.709281	0.706724	0.706961	0.705922	0.706877	0.70666	0.709432	0.706576	0.699931	0.695022	0.699512	0.703377	0.707507	0.714791	0.711677	0.714162	0.714637	0.714387	0.707926	0.709835	0.708771	0.705726	0.707243	0.711614	0.708342	0.707022	0.709708	0.705048	0.698676	0.692097
	-47	0.725891	0.724371	0.720747	0.712205	0.703313	0.700704	0.704506	0.706399	0.702116	0.700397	0.699135	0.696009	0.704295	0.705293	0.706954	0.703151	0.702752	0.705778	0.701387	0.694893	0.694647	0.698663	0.697661	0.695046	0.695513	0.69322	0.687595	0.686752	0.691427	0.691841	0.694597	0.697178	0.697705	0.698045	0.70212	0.699428	0.696253	0.701723	0.69681	0.693343	0.696502	0.696381	0.698297	0.699663	0.703157	0.697515	0.691363	0.683691
	-48	0.722731	0.722974	0.717284	0.709112	0.686635	0.680082	0.678811	0.682277	0.682033	0.690124	0.692008	0.691536	0.692533	0.696969	0.697755	0.696282	0.689989	0.68943	0.686928	0.677979	0.679347	0.679916	0.682505	0.679285	0.68158	0.682516	0.680427	0.683794	0.682472	0.674736	0.679889	0.685337	0.685251	0.681919	0.685289	0.687452	0.689226	0.689767	0.686022	0.679981	0.677527	0.67517	0.679618	0.6831	0.687833	0.692576	0.691336	0.681048
	-49	0.716948	0.715571	0.69968	0.691363	0.682853	0.665339	0.664317	0.673111	0.677059	0.682919	0.687717	0.683681	0.682442	0.67714	0.671846	0.679279	0.681607	0.676926	0.672213	0.666289	0.666193	0.669041	0.669813	0.671155	0.675699	0.674392	0.671194	0.671145	0.669587	0.666903	0.666628	0.673039	0.669546	0.667247	0.66751	0.667064	0.668453	0.669475	0.670977	0.669488	0.66785	0.668277	0.669962	0.66973	0.670929	0.677874	0.679587	0.67642
	-50	0.714929	0.710341	0.685889	0.670654	0.673117	0.664356	0.665607	0.676312	0.679705	0.689052	0.694577	0.692538	0.679679	0.671108	0.665109	0.664993	0.668267	0.670814	0.668508	0.66617	0.663053	0.658202	0.65884	0.656843	0.65857	0.659028	0.6614	0.658954	0.661865	0.656507	0.656577	0.654996	0.656849	0.655793	0.652475	0.645156	0.642703	0.648413	0.649373	0.653499	0.655898	0.658319	0.66013	0.655126	0.65127	0.652133	0.656195	0.656881
	-51	0.695037	0.692579	0.681731	0.674306	0.675571	0.674479	0.666646	0.671921	0.680731	0.689791	0.689149	0.693439	0.68671	0.673785	0.663773	0.666218	0.670911	0.671675	0.670098	0.663298	0.658745	0.658095	0.660111	0.663121	0.663222	0.658167	0.649724	0.645303	0.64089	0.644498	0.643577	0.645436	0.652258	0.647468	0.647308	0.634308	0.624201	0.62926	0.636109	0.636167	0.636877	0.640933	0.646555	0.641245	0.640471	0.64258	0.637211	0.637442
	-52	0.673765	0.668072	0.667625	0.671873	0.667856	0.665042	0.659534	0.655194	0.664333	0.676043	0.680562	0.683292	0.681442	0.671851	0.668843	0.662809	0.6648	0.667295	0.664606	0.655226	0.646721	0.652946	0.659112	0.660909	0.66148	0.650817	0.63653	0.631848	0.635756	0.633654	0.628163	0.633793	0.635408	0.640319	0.639429	0.632973	0.627754	0.626643	0.630645	0.634605	0.63358	0.632864	0.629563	0.622181	0.618026	0.621201	0.624576	0.624811
	-53	0.664651	0.6581	0.658794	0.662433	0.668385	0.667339	0.66289	0.657557	0.662184	0.669172	0.673231	0.675762	0.675224	0.669271	0.664173	0.656403	0.655501	0.655485	0.654297	0.646173	0.640948	0.646259	0.648549	0.650505	0.653488	0.647156	0.635598	0.634899	0.638291	0.633264	0.62409	0.619317	0.615433	0.611196	0.615987	0.61656	0.619348	0.627563	0.633069	0.628811	0.626918	0.622432	0.619	0.616077	0.611157	0.609525	0.609327	0.610257
	-54	0.655318	0.654126	0.649964	0.650797	0.660173	0.671728	0.672423	0.668434	0.670855	0.674565	0.684684	0.683082	0.678389	0.673823	0.66865	0.660932	0.655708	0.651913	0.646529	0.641654	0.639267	0.639866	0.643165	0.641142	0.635876	0.631677	0.631299	0.632714	0.636177	0.63547	0.630949	0.624143	0.614586	0.601299	0.595023	0.593057	0.59095	0.608493	0.613084	0.609461	0.603194	0.601737	0.608732	0.610967	0.616507	0.617144	0.618217	0.609012
	-55	0.639379	0.643247	0.645663	0.644414	0.649628	0.658324	0.664709	0.666623	0.675065	0.68103	0.68178	0.673181	0.664554	0.657805	0.659911	0.658812	0.657623	0.65029	0.645003	0.64314	0.641878	0.635741	0.629672	0.627148	0.625018	0.622406	0.626875	0.623442	0.623813	0.624593	0.625409	0.62626	0.62459	0.619576	0.608271	0.591587	0.577269	0.577957	0.58271	0.581171	0.581626	0.579466	0.586076	0.590179	0.600058	0.605419	0.607402	0.608589
	-56	0.639725	0.635716	0.634454	0.635994	0.639121	0.643127	0.648812	0.65264	0.661397	0.66911	0.668473	0.663681	0.651385	0.643393	0.642463	0.64657	0.649929	0.649242	0.643143	0.641625	0.635287	0.631351	0.621905	0.616165	0.61624	0.617334	0.618699	0.617506	0.614143	0.614999	0.614357	0.614893	0.615846	0.61439	0.613726	0.613174	0.599753	0.583374	0.56558	0.557082	0.554493	0.554089	0.558128	0.565186	0.577839	0.58677	0.590399	0.584961
	-57	0.643602	0.63502	0.631219	0.629729	0.632215	0.633303	0.637019	0.640771	0.645861	0.651661	0.653223	0.653253	0.648519	0.638821	0.631179	0.626832	0.625732	0.625142	0.623417	0.62336	0.622508	0.617289	0.61086	0.60464	0.606287	0.608565	0.604678	0.602625	0.60416	0.608464	0.612445	0.606631	0.604989	0.606865	0.613043	0.610787	0.604048	0.600549	0.591517	0.569259	0.557025	0.555047	0.557817	0.559393	0.56391	0.563814	0.563986	0.561529
	-58	0.630153	0.630423	0.626521	0.621508	0.618975	0.61324	0.616755	0.624464	0.630391	0.631029	0.631093	0.632228	0.630229	0.625564	0.616119	0.609608	0.605969	0.603965	0.598762	0.598607	0.596081	0.596387	0.594897	0.589827	0.589439	0.592005	0.594884	0.593935	0.593152	0.59344	0.60055	0.607667	0.599123	0.606885	0.605918	0.598115	0.587556	0.582664	0.586321	0.576571	0.572635	0.568885	0.569583	0.566279	0.558238	0.557993	0.555119	0.544425
	-59	0.603386	0.605345	0.608097	0.606027	0.603875	0.60214	0.604631	0.604244	0.604611	0.600207	0.604882	0.603008	0.60258	0.602266	0.603611	0.595468	0.596485	0.596724	0.585879	0.578953	0.580023	0.57577	0.573603	0.569457	0.563552	0.570958	0.588363	0.593813	0.595459	0.60305	0.608975	0.625022	0.639162	0.629604	0.631755	0.62964	0.60564	0.589671	0.584884	0.575102	0.558337	0.55644	0.552156	0.555557	0.557643	0.557095	0.552712	0.552757
	-60	0.585808	0.585986	0.584768	0.58798	0.587936	0.588534	0.584178	0.581637	0.582141	0.584706	0.586659	0.58821	0.58905	0.583904	0.579852	0.572502	0.577181	0.575288	0.575505	0.576154	0.570946	0.564615	0.564054	0.563572	0.559465	0.560294	0.577925	0.607977	0.639131	NA	NA	NA	NA	NA	NA	NA	NA	NA	NA	NA	NA	NA	NA	NA	0.55931	0.565686	0.549048	0.538527
	-61	0.565394	0.566014	0.568721	0.572434	0.57566	0.573114	0.572469	0.571969	0.569975	0.571904	0.578317	0.58874	0.592087	0.586415	0.576308	0.580465	0.589556	0.597519	0.584629	0.57591	0.568604	0.566516	0.579211	0.577429	0.580689	0.595602	NA	NA	NA	NA	NA	NA	NA	NA	NA	NA	NA	NA	NA	NA	NA	NA	NA	NA	NA	NA	NA	NA
	-62	0.561259	0.562797	0.587115	NA	NA	NA	NA	NA	NA	NA	NA	NA	NA	NA	NA	NA	NA	NA	NA	NA	NA	NA	NA	NA	NA	NA	NA	NA	NA	NA	NA	NA	NA	NA	NA	NA	NA	NA	NA	NA	NA	NA	NA	NA	NA	NA	NA	NA
	-63	NA	NA	NA	NA	NA	NA	NA	NA	NA	NA	NA	NA	NA	NA	NA	NA	NA	NA	NA	NA	NA	NA	NA	NA	NA	NA	NA	NA	NA	NA	NA	NA	NA	NA	NA	NA	NA	NA	NA	NA	NA	NA	NA	NA	NA	NA	NA	NA
	-64	NA	NA	NA	NA	NA	NA	NA	NA	NA	NA	NA	NA	NA	NA	NA	NA	NA	NA	NA	NA	NA	NA	NA	NA	NA	NA	NA	NA	NA	NA	NA	NA	NA	NA	NA	NA	NA	NA	NA	NA	NA	NA	NA	NA	NA	NA	NA	NA
[truncated: 312 more columns]

## Sheet: CF_winter
		Longitude
		-179.5	-178.5	-177.5	-176.5	-175.5	-174.5	-173.5	-172.5	-171.5	-170.5	-169.5	-168.5	-167.5	-166.5	-165.5	-164.5	-163.5	-162.5	-161.5	-160.5	-159.5	-158.5	-157.5	-156.5	-155.5	-154.5	-153.5	-152.5	-151.5	-150.5	-149.5	-148.5	-147.5	-146.5	-145.5	-144.5	-143.5	-142.5	-141.5	-140.5	-139.5	-138.5	-137.5	-136.5	-135.5	-134.5	-133.5	-132.5
Latitude	75	NA	NA	NA	NA	NA	NA	NA	NA	NA	NA	NA	NA	NA	NA	NA	NA	NA	NA	NA	NA	NA	NA	NA	NA	NA	NA	NA	NA	NA	NA	NA	NA	NA	NA	NA	NA	NA	NA	NA	NA	NA	NA	NA	NA	NA	NA	NA	NA
	74	NA	NA	NA	NA	NA	NA	NA	NA	NA	NA	NA	NA	NA	NA	NA	NA	NA	NA	NA	NA	NA	NA	NA	NA	NA	NA	NA	NA	NA	NA	NA	NA	NA	NA	NA	NA	NA	NA	NA	NA	NA	NA	NA	NA	NA	NA	NA	NA
	73	NA	NA	NA	NA	NA	NA	NA	NA	NA	NA	NA	NA	NA	NA	NA	NA	NA	NA	NA	NA	NA	NA	NA	NA	NA	NA	NA	NA	NA	NA	NA	NA	NA	NA	NA	NA	NA	NA	NA	NA	NA	NA	NA	NA	NA	NA	NA	NA
	72	NA	NA	NA	NA	NA	NA	NA	NA	NA	NA	NA	NA	NA	NA	NA	NA	NA	NA	NA	NA	NA	NA	NA	NA	NA	NA	NA	NA	NA	NA	NA	NA	NA	NA	NA	NA	NA	NA	NA	NA	NA	NA	NA	NA	NA	NA	NA	NA
	71	NA	NA	NA	NA	NA	NA	NA	NA	NA	NA	NA	NA	NA	NA	NA	NA	NA	NA	NA	NA	NA	NA	NA	NA	NA	NA	NA	NA	NA	NA	NA	NA	NA	NA	NA	NA	NA	NA	NA	NA	NA	NA	NA	NA	NA	NA	NA	NA
	70	NA	NA	NA	NA	NA	NA	NA	NA	NA	NA	NA	NA	NA	NA	NA	NA	NA	NA	NA	NA	NA	NA	NA	NA	NA	NA	NA	NA	NA	NA	NA	NA	NA	NA	NA	NA	NA	NA	NA	NA	NA	NA	NA	NA	NA	NA	NA	NA
	69	NA	NA	NA	NA	NA	NA	NA	NA	NA	NA	NA	NA	NA	NA	NA	NA	NA	0.348644	0.334691	0.334788	0.322335	0.311888	0.297692	0.295738	0.294451	0.293824	0.300119	0.286642	0.284914	0.287397	0.298214	0.288199	0.272509	0.275999	0.264843	0.279789	0.271911	0.263544	0.270742	0.27704	NA	NA	NA	NA	NA	NA	NA	NA
	68	0.368335	NA	NA	NA	NA	NA	NA	NA	NA	NA	NA	NA	NA	NA	NA	NA	NA	0.37913	0.350133	0.320103	0.316581	0.298269	0.3041	0.303616	0.301262	0.292903	0.286482	0.284797	0.286901	0.281526	0.278664	0.264594	0.280832	0.316916	0.344684	0.353248	0.377414	0.37004	0.312653	0.298092	0.296374	0.318655	0.304581	0.278919	0.363607	0.429133	0.367479	0.345597
	67	0.343276	0.230586	0.229574	0.222114	NA	NA	NA	NA	NA	NA	NA	NA	NA	NA	NA	NA	NA	NA	NA	0.475535	0.369429	0.328444	0.327343	0.329548	0.325723	0.337557	0.360936	0.352557	0.349195	0.330279	0.285885	0.349478	0.395206	0.442357	0.486481	0.499961	0.503636	0.478697	0.463111	0.399685	0.337576	0.332052	0.295122	0.280966	0.319236	0.34235	0.320086	0.342867
	66	NA	NA	NA	NA	0.206962	NA	NA	NA	NA	NA	NA	NA	NA	NA	NA	NA	NA	NA	NA	0.315793	0.23394	0.269486	0.286232	0.282371	0.313182	0.327614	0.318667	0.279749	0.251119	0.275481	0.311394	0.324987	0.311909	0.297866	0.29953	0.297175	0.332041	0.367326	0.353265	0.273319	0.235647	0.274142	0.28896	0.276831	0.279686	0.285458	0.283476	0.274599
	65	NA	NA	NA	NA	NA	NA	NA	NA	NA	NA	NA	NA	NA	NA	NA	NA	NA	NA	NA	NA	0.267971	0.321473	0.325558	0.316606	0.342516	0.318373	0.335516	0.349998	0.358849	0.365419	0.350785	0.393584	0.347682	0.350381	0.306709	0.269172	0.261589	0.29775	0.330298	0.286272	0.205561	0.20287	0.217135	0.218773	0.219882	0.219997	0.201158	0.18609
	64	NA	NA	NA	NA	NA	NA	NA	NA	NA	NA	NA	NA	NA	NA	NA	NA	NA	NA	NA	NA	0.315537	0.337398	0.334266	0.363646	0.384622	0.379942	0.383684	0.345502	0.3453	0.324946	0.337053	0.317436	0.307295	0.323755	0.36321	0.38171	0.283624	0.300021	0.318329	0.325736	0.358184	0.33327	0.313426	0.307361	0.322798	0.317842	0.323362	0.290092
	63	NA	NA	0.118558	0.117373	0.081011	NA	NA	NA	NA	NA	NA	NA	NA	NA	NA	NA	NA	NA	NA	0.340054	0.348883	0.319115	0.334428	0.379423	0.387724	0.398814	0.392164	0.314424	0.253292	0.240699	0.249947	0.229683	0.230796	0.234314	0.269651	0.277248	0.299637	0.3242	0.345467	0.366784	0.375996	0.39151	0.410983	0.432007	0.421898	0.417027	0.392914	0.388146
	62	NA	0.171884	0.180092	0.176818	0.140432	0.12377	0.121829	0.114334	0.114727	NA	NA	NA	NA	NA	NA	0.291503	0.297272	0.31485	0.333516	0.357661	0.341353	0.362447	0.373646	0.389799	0.381935	0.327507	0.243146	0.217752	0.324005	0.392899	0.334375	0.234526	0.235777	0.284008	0.35973	0.298052	0.242442	0.248531	0.292565	0.348729	0.373448	0.346115	0.33695	0.405823	0.452537	0.416322	0.351619	0.375326
	61	0.284206	0.288985	0.277202	0.260879	0.230428	0.201893	0.217377	0.193628	0.180299	0.156628	NA	NA	NA	NA	NA	NA	0.294063	0.320447	0.338037	0.35548	0.31919	0.317703	0.362598	0.372565	0.354505	0.340711	0.246487	NA	NA	NA	NA	0.264479	0.334699	0.31596	0.224634	0.221575	0.232186	0.24964	0.239803	0.255495	0.297198	0.299624	0.350306	0.389939	0.413011	0.440705	0.378756	0.408221
	60	0.384409	0.397707	0.403404	0.398055	0.368286	0.324859	0.295489	0.275257	0.278097	0.256241	NA	NA	NA	NA	NA	NA	NA	NA	NA	0.296839	0.257374	0.328528	0.358003	0.371686	0.387839	0.374674	0.277873	NA	NA	0.332602	0.356707	0.373602	0.440357	0.45986	0.452405	0.412873	0.400619	0.383096	0.342838	0.320186	0.28841	0.234233	0.266846	0.27601	0.278684	0.390795	0.43605	0.451122
	59	0.429314	0.40827	0.415014	0.42214	0.424588	0.424519	0.417523	0.401415	0.393085	0.391121	0.366172	NA	NA	NA	NA	NA	NA	NA	NA	NA	NA	NA	NA	0.410518	0.402625	0.282509	0.429801	0.494664	0.471194	0.506777	0.527373	0.520316	0.523207	0.513143	0.516639	0.520319	0.511527	0.507405	0.504304	0.501016	0.486951	0.419545	0.277882	0.284566	0.318649	0.282654	0.35473	0.439167
	58	0.461427	0.454207	0.450612	0.448886	0.437452	0.445447	0.450865	0.457386	0.452548	0.435476	0.421966	0.415988	0.415943	0.403855	NA	NA	NA	NA	NA	NA	NA	NA	NA	0.410248	0.369558	NA	NA	0.452932	0.538968	0.537459	0.530512	0.52889	0.527902	0.530078	0.519612	0.516092	0.508499	0.510851	0.524035	0.51341	0.515314	0.514936	0.505659	0.436465	0.390456	0.389403	0.329362	0.300177
	57	0.481054	0.483656	0.47882	0.475369	0.474297	0.475966	0.471266	0.46985	0.472042	0.472193	0.472857	0.471839	0.471476	0.474052	0.45681	0.462312	0.479101	0.500723	0.519166	0.495138	0.431095	0.403087	0.413293	0.475804	0.55036	0.486419	0.445842	0.543602	0.546847	0.521871	0.523724	0.529409	0.533442	0.525097	0.517522	0.510689	0.507226	0.505701	0.516658	0.513636	0.50937	0.513974	0.525804	0.527649	0.449383	0.416236	0.43239	0.330814
	56	0.505587	0.503489	0.502012	0.505046	0.502759	0.503072	0.501434	0.499678	0.496521	0.487387	0.497258	0.504477	0.509448	0.511675	0.518786	0.535406	0.54497	0.504297	0.464364	0.42184	0.418086	0.504753	0.568726	0.561658	0.549193	0.534864	0.536621	0.535698	0.536331	0.534408	0.531156	0.527094	0.52618	0.527315	0.517919	0.512387	0.509951	0.515117	0.514666	0.508954	0.512049	0.525888	0.525734	0.526195	0.522835	0.486991	0.464638	0.437946
	55	0.523066	0.517487	0.514472	0.504958	0.508259	0.5084	0.508618	0.509304	0.503932	0.515724	0.521215	0.525025	0.536486	0.535946	0.538664	0.492255	0.485701	0.47728	0.534819	0.554771	0.560868	0.574706	0.55629	0.551412	0.546687	0.538727	0.534043	0.534338	0.535481	0.537041	0.5345	0.532951	0.533795	0.529498	0.52432	0.518451	0.512078	0.518202	0.518724	0.514639	0.514539	0.518474	0.523327	0.52674	0.529184	0.529476	0.50727	0.455705
	54	0.537534	0.53171	0.523968	0.515321	0.514729	0.525396	0.523247	0.528655	0.525724	0.525479	0.543839	0.550011	NA	0.456674	0.532356	0.550676	0.566836	0.56034	0.566388	0.561959	0.563146	0.556273	0.548852	0.549793	0.546323	0.532362	0.537884	0.533709	0.531599	0.540636	0.533493	0.533257	0.535632	0.528163	0.520299	0.519835	0.522426	0.524995	0.527041	0.523923	0.521962	0.52978	0.529107	0.531177	0.535478	0.543243	0.540312	0.484011
	53	0.541736	0.544516	0.535562	0.532973	0.539274	0.547167	0.547353	0.544779	0.536804	0.521411	0.52445	NA	NA	0.563819	0.558164	0.557071	0.549363	0.550709	0.554758	0.550979	0.557189	0.556535	0.551686	0.554343	0.550326	0.548009	0.548359	0.549378	0.549611	0.543743	0.543207	0.53848	0.54674	0.534209	0.529461	0.530396	0.531245	0.530347	0.526582	0.529732	0.530381	0.533823	0.53405	0.53345	0.536035	0.543466	0.554453	0.501789
	52	0.556117	0.544193	0.535465	0.512128	0.543337	0.520996	0.537135	0.539654	0.54609	0.550577	0.55343	0.556145	0.557316	0.561966	0.559692	0.559283	0.554949	0.557502	0.559262	0.551792	0.558118	0.562028	0.560261	0.560757	0.559395	0.560773	0.560337	0.556649	0.555669	0.552966	0.54842	0.548738	0.546921	0.536381	0.533887	0.540897	0.54112	0.537848	0.537866	0.541286	0.537013	0.540534	0.544331	0.547411	0.545134	0.547664	0.55554	0.564064
	51	0.564271	0.569195	0.572541	0.574007	0.573152	0.568375	0.567277	0.559125	0.561675	0.565723	0.564808	0.562118	0.561887	0.560578	0.562892	0.563353	0.56397	0.562859	0.565556	0.566964	0.567286	0.569609	0.571081	0.565451	0.567641	0.567247	0.567483	0.563799	0.562114	0.558311	0.552282	0.557967	0.553358	0.542023	0.545671	0.550164	0.55064	0.552447	0.552651	0.552459	0.551705	0.550349	0.551003	0.558864	0.561651	0.563371	0.560463	0.565505
	50	0.576674	0.578169	0.579876	0.582724	0.581775	0.577693	0.567708	0.572722	0.572068	0.57309	0.571885	0.57001	0.57061	0.564269	0.562856	0.56065	0.559866	0.570235	0.576125	0.577969	0.578896	0.576533	0.574386	0.576083	0.577455	0.570631	0.57386	0.573475	0.56821	0.567391	0.563814	0.562645	0.559241	0.557978	0.554246	0.555442	0.553847	0.557312	0.565298	0.560634	0.555243	0.557589	0.559124	0.562771	0.566513	0.571479	0.567779	0.569722
	49	0.590716	0.592887	0.594781	0.590505	0.58764	0.586031	0.578892	0.583062	0.585533	0.588936	0.585295	0.579969	0.573108	0.571404	0.573286	0.575075	0.574881	0.571542	0.575375	0.576129	0.58036	0.578084	0.583171	0.586435	0.585255	0.582639	0.583598	0.58283	0.573625	0.574804	0.569181	0.563375	0.560119	0.561906	0.562778	0.563278	0.563229	0.56752	0.567007	0.564573	0.563445	0.560108	0.567763	0.568804	0.569312	0.564188	0.566324	0.578977
	48	0.59788	0.593741	0.590207	0.591737	0.592258	0.591125	0.591883	0.590074	0.590679	0.589131	0.58801	0.591055	0.586179	0.58478	0.582376	0.583556	0.582275	0.573487	0.573955	0.574647	0.579446	0.589837	0.596579	0.591338	0.587724	0.590894	0.59613	0.586122	0.5795	0.573346	0.572327	0.568501	0.567973	0.567781	0.566929	0.567842	0.567392	0.571041	0.562189	0.561089	0.563358	0.571075	0.576981	0.58124	0.58019	0.577491	0.580224	0.588876
	47	0.60422	0.597351	0.592594	0.590243	0.596964	0.598678	0.598542	0.596478	0.59692	0.596848	0.601867	0.604473	0.602932	0.603564	0.599462	0.595517	0.591017	0.587624	0.585869	0.590717	0.590351	0.599434	0.606331	0.602783	0.598153	0.597707	0.599111	0.587953	0.584768	0.576838	0.580605	0.581837	0.573711	0.573881	0.577885	0.572973	0.567684	0.567049	0.561615	0.563261	0.568293	0.570013	0.572652	0.574794	0.588286	0.588298	0.586321	0.595358
	46	0.600161	0.601283	0.596323	0.598256	0.602868	0.600904	0.601211	0.601015	0.605734	0.603006	0.605887	0.608472	0.612638	0.619179	0.61666	0.607088	0.602758	0.602141	0.594846	0.592087	0.593987	0.608267	0.607855	0.61066	0.607804	0.604342	0.601381	0.593157	0.589772	0.591428	0.584459	0.578528	0.576684	0.574301	0.577909	0.577727	0.575796	0.567378	0.566705	0.570496	0.57391	0.572754	0.575348	0.584148	0.591716	0.596379	0.596516	0.596801
	45	0.595941	0.595377	0.599158	0.597846	0.604223	0.601769	0.604442	0.605698	0.608155	0.606712	0.611034	0.61662	0.617327	0.61917	0.612884	0.612219	0.609504	0.608882	0.60198	0.598264	0.601827	0.6083	0.611027	0.61055	0.609731	0.604157	0.598964	0.598699	0.596709	0.599101	0.591692	0.582973	0.572757	0.576934	0.577093	0.57744	0.58417	0.578647	0.575782	0.57904	0.584626	0.580851	0.584297	0.596425	0.601579	0.609409	0.608061	0.607505
	44	0.600543	0.598275	0.598386	0.604313	0.608162	0.609769	0.608354	0.608391	0.608108	0.61373	0.615568	0.619607	0.61929	0.615269	0.614025	0.621264	0.61653	0.615361	0.610215	0.605365	0.608594	0.610802	0.610744	0.610923	0.606873	0.605506	0.604849	0.603805	0.603763	0.595516	0.591109	0.593023	0.580929	0.576595	0.576798	0.582552	0.584348	0.586717	0.580897	0.581626	0.587318	0.59484	0.602761	0.608999	0.608223	0.607502	0.620612	0.625227
	43	0.604674	0.611193	0.613187	0.605431	0.608461	0.610241	0.610772	0.616051	0.614678	0.617865	0.615616	0.61684	0.616533	0.618882	0.619663	0.619348	0.619582	0.618756	0.609272	0.604201	0.603888	0.606724	0.60836	0.60972	0.607548	0.60385	0.606065	0.611866	0.606705	0.598723	0.595685	0.594105	0.589278	0.584103	0.585318	0.590201	0.58481	0.587258	0.5914	0.590019	0.593767	0.605643	0.610002	0.614027	0.619717	0.6211	0.623904	0.625195
	42	0.603328	0.607659	0.611457	0.608775	0.606799	0.609096	0.619525	0.617988	0.617344	0.622273	0.619536	0.620917	0.625022	0.621788	0.619703	0.624731	0.622986	0.61907	0.610731	0.606229	0.608863	0.608301	0.611143	0.609435	0.603586	0.607137	0.607899	0.60574	0.602251	0.603384	0.605572	0.604265	0.598703	0.596053	0.595619	0.595659	0.592612	0.59751	0.596941	0.601697	0.602097	0.614676	0.613835	0.620684	0.622805	0.627123	0.634379	0.637321
	41	0.606167	0.608511	0.611913	0.616535	0.610816	0.616396	0.62431	0.626286	0.625224	0.624241	0.617838	0.627889	0.627328	0.625008	0.624263	0.628225	0.628434	0.621715	0.61465	0.610351	0.608682	0.608973	0.610269	0.606651	0.604483	0.607836	0.604401	0.607653	0.607731	0.609476	0.613689	0.613716	0.611673	0.609462	0.608617	0.60167	0.599881	0.60644	0.610132	0.610134	0.61222	0.620596	0.627362	0.632868	0.632199	0.639751	0.645508	0.655172
	40	0.609858	0.610604	0.6137	0.611322	0.612094	0.618543	0.621294	0.625298	0.625056	0.620067	0.619798	0.6236	0.62519	0.627398	0.629006	0.626774	0.622732	0.618408	0.614868	0.619123	0.616889	0.609737	0.612541	0.617326	0.610219	0.611265	0.612021	0.612898	0.61207	0.614597	0.615247	0.617893	0.624346	0.623807	0.616822	0.617958	0.615575	0.62043	0.621995	0.621759	0.6307	0.63011	0.63641	0.639228	0.646317	0.65435	0.657329	0.660962
	39	0.617613	0.618542	0.615566	0.61717	0.627448	0.634175	0.63544	0.632483	0.627496	0.618704	0.615937	0.614842	0.621528	0.62283	0.631044	0.629674	0.621987	0.618598	0.615433	0.620466	0.616892	0.617494	0.621475	0.620747	0.61863	0.620745	0.623047	0.621379	0.619687	0.626689	0.628099	0.632107	0.639257	0.634861	0.627405	0.628268	0.627944	0.627033	0.63084	0.636683	0.644693	0.646345	0.644705	0.64983	0.663678	0.671851	0.671627	0.672955
	38	0.632459	0.63233	0.624736	0.625783	0.636524	0.64174	0.643975	0.637644	0.629943	0.624014	0.623909	0.623448	0.629316	0.638238	0.637049	0.630857	0.631786	0.629827	0.623948	0.627465	0.629142	0.628039	0.632396	0.631691	0.635164	0.635926	0.639599	0.636442	0.636816	0.640879	0.644663	0.647837	0.649189	0.648812	0.641718	0.645932	0.639049	0.639581	0.643693	0.652294	0.656332	0.658872	0.659077	0.665741	0.678761	0.681664	0.686166	0.688923
	37	0.641891	0.64294	0.641945	0.652098	0.648749	0.647501	0.643604	0.642884	0.637351	0.634785	0.630224	0.636476	0.643192	0.650478	0.648259	0.645291	0.641956	0.6439	0.640949	0.643224	0.643871	0.63868	0.643329	0.645036	0.650643	0.647257	0.648803	0.647304	0.645966	0.649783	0.653781	0.657987	0.657176	0.655134	0.659955	0.655715	0.652213	0.654265	0.656308	0.662563	0.673522	0.669906	0.68029	0.680612	0.68835	0.693161	0.690575	0.702415
	36	0.658267	0.660692	0.664448	0.665256	0.662654	0.653547	0.647057	0.647487	0.644605	0.642851	0.645757	0.65231	0.655431	0.655637	0.658076	0.658929	0.654958	0.655949	0.65771	0.651969	0.654242	0.658456	0.661886	0.663336	0.661045	0.664519	0.661367	0.661337	0.658058	0.658385	0.664129	0.664365	0.66443	0.668297	0.670374	0.671549	0.670396	0.667996	0.672965	0.676737	0.679883	0.688141	0.693107	0.69991	0.704291	0.701622	0.709829	0.71534
	35	0.673847	0.675527	0.677379	0.675768	0.667923	0.663979	0.661834	0.665347	0.66223	0.659355	0.663595	0.663306	0.661986	0.664732	0.671024	0.672357	0.673504	0.674506	0.672976	0.672991	0.669987	0.671741	0.679772	0.678786	0.678934	0.678027	0.673747	0.674906	0.674177	0.67453	0.674164	0.672928	0.67616	0.682887	0.685086	0.683649	0.685474	0.687641	0.693473	0.690451	0.697937	0.706798	0.706417	0.715747	0.712764	0.713547	0.725267	0.733172
	34	0.690895	0.691442	0.690091	0.686435	0.677016	0.684733	0.683096	0.682496	0.683224	0.67804	0.680137	0.678449	0.676662	0.68265	0.689083	0.689106	0.692148	0.699659	0.694744	0.694117	0.694304	0.696793	0.700874	0.696589	0.695203	0.69115	0.690036	0.69149	0.686069	0.686912	0.685684	0.693328	0.692435	0.694549	0.701487	0.706016	0.70326	0.703117	0.706275	0.707607	0.713076	0.71536	0.717379	0.717509	0.718638	0.730849	0.736049	0.741949
	33	0.705127	0.705884	0.706417	0.700924	0.69647	0.701318	0.700921	0.7013	0.697088	0.694766	0.697534	0.698304	0.705956	0.707371	0.709132	0.711318	0.710672	0.714118	0.716189	0.716085	0.710109	0.704085	0.704592	0.705322	0.707272	0.70879	0.705175	0.70656	0.696288	0.699308	0.705221	0.71012	0.707243	0.714471	0.719883	0.72407	0.726843	0.727872	0.728734	0.73128	0.730865	0.732764	0.728332	0.73122	0.733665	0.746535	0.758019	0.76109
	32	0.720577	0.724931	0.72642	0.719784	0.717356	0.721242	0.726341	0.721318	0.71456	0.715007	0.716434	0.720183	0.728967	0.731386	0.731092	0.72991	0.732206	0.738794	0.734534	0.731994	0.728754	0.725065	0.726516	0.720741	0.724474	0.732776	0.7268	0.726741	0.726362	0.726915	0.729267	0.727444	0.726058	0.727207	0.736792	0.74532	0.745291	0.745716	0.742685	0.740272	0.736447	0.739475	0.74328	0.75129	0.751765	0.761306	0.766279	0.768958
	31	0.741786	0.746261	0.746318	0.737888	0.741282	0.739896	0.737831	0.740638	0.741481	0.74216	0.739257	0.740002	0.746731	0.751686	0.754664	0.75545	0.761721	0.76132	0.754136	0.75351	0.749967	0.752066	0.74726	0.739971	0.744817	0.756129	0.755395	0.753136	0.753277	0.757637	0.749744	0.748971	0.745893	0.751181	0.760515	0.766762	0.764109	0.760463	0.758816	0.756964	0.756406	0.754177	0.756969	0.757945	0.76243	0.764532	0.764485	0.768875
	30	0.771211	0.768454	0.768777	0.766747	0.768804	0.762842	0.76292	0.76614	0.771249	0.771864	0.765774	0.765841	0.768387	0.766737	0.770439	0.772379	0.772548	0.7682	0.767243	0.770662	0.77401	0.769572	0.761479	0.76193	0.772389	0.778677	0.774717	0.772741	0.774975	0.775451	0.774369	0.77018	0.765343	0.771512	0.779947	0.781797	0.781481	0.778179	0.774404	0.772044	0.775721	0.766083	0.767206	0.765295	0.763528	0.761444	0.76619	0.7691
	29	0.794789	0.792233	0.792319	0.790181	0.791084	0.787442	0.7904	0.789346	0.788738	0.78642	0.783391	0.786545	0.788296	0.787476	0.788019	0.782635	0.781654	0.788631	0.792207	0.797893	0.794305	0.784365	0.782413	0.791409	0.799413	0.796306	0.799611	0.797704	0.796218	0.794806	0.789517	0.789499	0.789863	0.795278	0.798528	0.791702	0.792755	0.794546	0.791762	0.788599	0.784137	0.77904	0.774176	0.774888	0.769077	0.765276	0.765391	0.772693
	28	0.812914	0.814767	0.819804	0.813762	0.812138	0.812752	0.814158	0.808245	0.802119	0.799594	0.802159	0.806434	0.808986	0.808307	0.801716	0.79711	0.801749	0.81303	0.816546	0.81435	0.810605	0.808048	0.810401	0.817817	0.816784	0.820826	0.818249	0.819095	0.816965	0.81428	0.81708	0.810666	0.810657	0.811997	0.812311	0.813107	0.806177	0.798552	0.800019	0.797318	0.792662	0.792912	0.782507	0.773481	0.776066	0.769806	0.77135	0.771901
	27	0.828299	0.828695	0.829365	0.833215	0.831055	0.82375	0.823409	0.822262	0.823269	0.820533	0.823275	0.825155	0.828953	0.825395	0.824585	0.821766	0.823349	0.828793	0.831062	0.829437	0.82169	0.828078	0.835664	0.834712	0.833612	0.832428	0.83319	0.834036	0.830043	0.826152	0.829932	0.826829	0.825047	0.826312	0.824495	0.819409	0.8137	0.817304	0.816147	0.806137	0.802233	0.792946	0.786764	0.779588	0.776415	0.775258	0.76875	0.769004
	26	0.850028	0.845767	0.842606	0.841049	0.843581	0.842923	0.846879	0.844269	0.841104	0.844334	0.837508	0.840529	0.841092	0.840037	0.842888	0.843757	0.842852	0.840042	0.847086	0.846408	0.846461	0.849288	0.851038	0.84848	0.842733	0.840572	0.844456	0.842844	0.839512	0.836226	0.833538	0.834438	0.836952	0.838439	0.832637	0.826501	0.824965	0.827619	0.822383	0.810118	0.803951	0.796805	0.790276	0.784122	0.78024	0.775195	0.776059	0.773591
	25	0.861999	0.862819	0.861088	0.860389	0.860011	0.860818	0.862245	0.859243	0.862053	0.86334	0.858455	0.859154	0.857948	0.858022	0.862115	0.861139	0.857952	0.859254	0.861232	0.864805	0.860659	0.864331	0.86149	0.85886	0.853232	0.856125	0.857054	0.849595	0.849029	0.846352	0.843333	0.848652	0.853968	0.848567	0.844298	0.839898	0.834335	0.830002	0.825102	0.815474	0.808313	0.802701	0.797106	0.787798	0.784096	0.780365	0.778963	0.776789
	24	0.883875	0.885247	0.881906	0.878583	0.876886	0.877769	0.875929	0.874465	0.873074	0.876177	0.874284	0.87211	0.870621	0.869324	0.874616	0.875329	0.874685	0.873301	0.876059	0.873953	0.869723	0.873874	0.871285	0.870125	0.868724	0.863699	0.862409	0.85631	0.852256	0.855087	0.863923	0.864018	0.859353	0.857003	0.855801	0.847249	0.839097	0.833756	0.831558	0.826567	0.816621	0.811185	0.801382	0.791461	0.780707	0.777499	0.777551	0.77428
	23	0.898203	0.899018	0.897675	0.894864	0.889274	0.888239	0.888384	0.888581	0.892128	0.890184	0.886854	0.882923	0.882397	0.885919	0.88913	0.891647	0.888329	0.888221	0.891585	0.889502	0.886089	0.886285	0.880783	0.875655	0.873026	0.869396	0.870159	0.865791	0.862727	0.862458	0.865737	0.867511	0.86425	0.860879	0.853832	0.847662	0.843105	0.838809	0.833666	0.823849	0.81427	0.808395	0.801068	0.792009	0.784339	0.782985	0.775491	0.763851
	22	0.90711	0.902515	0.904114	0.901694	0.9006	0.902824	0.900031	0.900716	0.903112	0.898396	0.894013	0.891322	0.89455	0.896494	0.899916	0.898374	0.898476	0.897735	0.898829	0.904775	0.869562	0.893321	0.883181	0.889526	0.884709	0.880497	0.878013	0.872311	0.869174	0.86869	0.867687	0.863364	0.860939	0.857052	0.856105	0.849846	0.845569	0.837466	0.82585	0.816529	0.806259	0.802629	0.79635	0.789939	0.790016	0.777155	0.765753	0.751449
	21	0.917951	0.913213	0.907498	0.903646	0.904739	0.907349	0.905743	0.906745	0.908527	0.905198	0.903969	0.9003	0.906897	0.906098	0.905416	0.906222	0.901431	0.89949	0.901019	0.903537	0.911823	0.913141	0.897951	0.85002	0.885493	0.883019	0.878921	0.875517	0.874071	0.872816	0.870329	0.868568	0.863933	0.862657	0.857825	0.849902	0.844621	0.835721	0.821775	0.813558	0.809489	0.803215	0.799675	0.79568	0.787932	0.774553	0.759854	0.745566
	20	0.916686	0.914577	0.909587	0.907883	0.907431	0.90332	0.902955	0.908271	0.909236	0.905421	0.904295	0.906158	0.909458	0.909636	0.902681	0.8991	0.894441	0.901256	0.899012	0.898223	0.901045	0.903584	0.913946	0.934313	0.800247	0.862731	0.880157	0.877959	0.877673	0.875528	0.869844	0.867986	0.866698	0.86383	0.857776	0.849187	0.843193	0.83356	0.819551	0.821565	0.817016	0.804054	0.800701	0.793901	0.780757	0.769318	0.752513	0.747574
	19	0.917773	0.916159	0.916015	0.914448	0.910856	0.907171	0.908581	0.91021	0.90769	0.90758	0.911063	0.910955	0.908849	0.903602	0.899881	0.899076	0.902843	0.899347	0.895261	0.894007	0.894572	0.886917	0.89468	0.918187	0.827076	0.866445	0.879838	0.878523	0.877083	0.874201	0.870237	0.866041	0.8643	0.860607	0.852536	0.845682	0.840602	0.8341	0.828361	0.824802	0.818654	0.80958	0.797764	0.784521	0.7737	0.767077	0.759645	0.752393
	18	0.921559	0.922678	0.921264	0.919882	0.919479	0.918362	0.912119	0.910682	0.910782	0.916295	0.913632	0.910308	0.909481	0.906338	0.906649	0.905335	0.90609	0.904015	0.899728	0.898373	0.899527	0.900437	0.903011	0.905236	0.895522	0.883206	0.880565	0.8775	0.873009	0.871762	0.865066	0.864699	0.862833	0.855751	0.846632	0.845282	0.835996	0.833421	0.83224	0.820464	0.808229	0.805522	0.796568	0.782858	0.78415	0.776566	0.766516	0.761659
	17	0.925685	0.92649	0.924477	0.924584	0.925682	0.919769	0.914765	0.915574	0.916935	0.91659	0.914503	0.913174	0.91182	0.914533	0.917207	0.913552	0.905649	0.901669	0.90272	0.904958	0.904351	0.897649	0.896625	0.894087	0.887902	0.885074	0.880997	0.874028	0.872839	0.86607	0.861508	0.862715	0.855861	0.850581	0.846468	0.838543	0.824787	0.820617	0.824134	0.817504	0.807873	0.804632	0.801973	0.797177	0.79453	0.785711	0.781123	0.77507
	16	0.92216	0.923408	0.925394	0.924772	0.920937	0.921304	0.923398	0.921466	0.921733	0.917444	0.918394	0.917595	0.91534	0.914182	0.912295	0.907055	0.902698	0.899945	0.900548	0.899861	0.896535	0.888905	0.889996	0.889339	0.880001	0.877858	0.874008	0.8712	0.864295	0.858664	0.85935	0.856174	0.852617	0.852626	0.848508	0.835144	0.82388	0.817465	0.824184	0.817921	0.813289	0.813963	0.812548	0.808701	0.80269	0.794848	0.789982	0.784942
	15	0.925852	0.927148	0.924842	0.921087	0.925216	0.926106	0.925896	0.922258	0.918749	0.913456	0.914492	0.914601	0.913445	0.911825	0.908327	0.902991	0.90474	0.898992	0.893104	0.891039	0.882981	0.879844	0.881193	0.879852	0.876195	0.873162	0.870167	0.86684	0.859952	0.858249	0.855159	0.849769	0.847851	0.845471	0.842317	0.834809	0.828169	0.825241	0.829631	0.825704	0.830361	0.827899	0.819344	0.815701	0.808828	0.807409	0.801295	0.794801
	14	0.925563	0.926293	0.923305	0.924319	0.921331	0.920791	0.922788	0.917902	0.915289	0.914475	0.915141	0.914533	0.910687	0.903575	0.90202	0.895142	0.893952	0.893242	0.889918	0.884828	0.877907	0.873102	0.870711	0.867791	0.872173	0.867067	0.870276	0.86702	0.862537	0.855067	0.852214	0.845612	0.845898	0.843591	0.845848	0.839074	0.837902	0.837799	0.834504	0.833539	0.838716	0.832061	0.819252	0.817237	0.812175	0.812287	0.808328	0.801622
	13	0.924222	0.923416	0.920325	0.917845	0.919734	0.915611	0.914498	0.91335	0.912449	0.911021	0.909251	0.9079	0.901015	0.897304	0.894421	0.893537	0.888709	0.885191	0.890839	0.887173	0.876564	0.871576	0.866724	0.867313	0.868218	0.868424	0.866539	0.863144	0.856313	0.857372	0.850363	0.845347	0.845781	0.844997	0.842221	0.83693	0.834168	0.841101	0.837953	0.837648	0.836948	0.823337	0.823961	0.823243	0.820859	0.820124	0.815402	0.811068
	12	0.915613	0.913185	0.911098	0.910566	0.912391	0.908856	0.909531	0.91185	0.909382	0.907582	0.901804	0.897613	0.89619	0.895437	0.887569	0.888316	0.887591	0.884268	0.885286	0.874825	0.867837	0.862128	0.86095	0.860372	0.8622	0.858533	0.858522	0.853316	0.847723	0.848149	0.842355	0.838157	0.838907	0.84701	0.8458	0.841594	0.840027	0.837337	0.83141	0.83321	0.829645	0.82007	0.820017	0.816534	0.818572	0.816977	0.812448	0.808637
	11	0.905235	0.901759	0.902005	0.901419	0.899651	0.895496	0.896236	0.89975	0.895255	0.895523	0.892232	0.891583	0.88916	0.885813	0.877775	0.878609	0.876028	0.874818	0.872781	0.866779	0.862298	0.855266	0.856359	0.856492	0.85444	0.854272	0.849894	0.842785	0.84097	0.835773	0.834487	0.827886	0.829786	0.838437	0.83486	0.836163	0.8313	0.824242	0.825469	0.824901	0.818107	0.811619	0.80792	0.803039	0.802051	0.802944	0.798617	0.801037
	10	0.889806	0.88805	0.887878	0.887307	0.880256	0.876799	0.876969	0.877019	0.875802	0.878104	0.879175	0.87362	0.871427	0.864987	0.863285	0.856487	0.861039	0.862809	0.861621	0.858107	0.84661	0.839789	0.839066	0.832997	0.82611	0.827247	0.821738	0.822855	0.820634	0.817579	0.812137	0.810527	0.810949	0.811801	0.810768	0.809164	0.804167	0.802026	0.804769	0.80521	0.795506	0.786982	0.783531	0.774447	0.771779	0.76571	0.771104	0.773847
	9	0.866707	0.862356	0.858969	0.860224	0.85702	0.85724	0.853906	0.854153	0.85503	0.853852	0.846386	0.839596	0.839311	0.832239	0.831529	0.830821	0.834158	0.83142	0.824833	0.819979	0.815219	0.811735	0.804927	0.803255	0.795751	0.790572	0.786031	0.786406	0.786394	0.784005	0.779463	0.777745	0.778912	0.778266	0.7753	0.763716	0.755513	0.756047	0.756133	0.755394	0.752576	0.745134	0.739541	0.737299	0.737461	0.729796	0.728296	0.725268
	8	0.830257	0.822295	0.821164	0.82469	0.828096	0.827725	0.820135	0.824664	0.817157	0.810423	0.80833	0.808415	0.803768	0.797539	0.796333	0.791111	0.790779	0.797622	0.796675	0.785194	0.773017	0.771201	0.768726	0.761502	0.75898	0.753016	0.748486	0.750525	0.745848	0.746011	0.747656	0.737249	0.734663	0.730804	0.723463	0.715373	0.716024	0.719526	0.713807	0.705581	0.707832	0.704499	0.695566	0.696618	0.694599	0.690535	0.689394	0.695472
	7	0.79132	0.787389	0.787684	0.797562	0.798708	0.790675	0.791624	0.793308	0.79221	0.786045	0.781224	0.783607	0.774785	0.770547	0.767532	0.767126	0.763794	0.768366	0.770979	0.756874	0.748881	0.746717	0.741569	0.735496	0.731499	0.731124	0.730445	0.7254	0.725981	0.729125	0.725944	0.712778	0.713145	0.705133	0.70173	0.704925	0.712715	0.717896	0.704693	0.69876	0.698403	0.694654	0.691363	0.689878	0.685099	0.687434	0.695499	0.704131
	6	0.780472	0.776133	0.76895	0.767995	0.773177	0.775831	0.783177	0.787872	0.787126	0.776979	0.77072	0.761848	0.762009	0.758643	0.762834	0.760542	0.753132	0.759661	0.759047	0.751516	0.749427	0.756203	0.751432	0.747303	0.743054	0.743689	0.744871	0.747067	0.74745	0.741409	0.734028	0.725916	0.72993	0.731361	0.734865	0.737635	0.746778	0.747895	0.73463	0.736315	0.733722	0.721603	0.723081	0.721522	0.729631	0.729645	0.732649	0.734594
	5	0.779882	0.773141	0.766368	0.764866	0.769216	0.781631	0.792298	0.798224	0.802433	0.795906	0.784692	0.784148	0.783617	0.781186	0.78279	0.77863	0.780538	0.782473	0.781608	0.777689	0.771467	0.776943	0.779716	0.785582	0.78463	0.781975	0.785722	0.786428	0.78792	0.786887	0.785388	0.787733	0.790051	0.78966	0.79242	0.790427	0.789283	0.789313	0.785476	0.785557	0.787023	0.784339	0.780946	0.774597	0.78271	0.784079	0.784173	0.780158
	4	0.792064	0.790651	0.788801	0.786468	0.796073	0.802478	0.811938	0.8217	0.821398	0.818204	0.817224	0.819845	0.818318	0.821383	0.815925	0.81773	0.816137	0.818741	0.820216	0.825951	0.822849	0.825264	0.832204	0.838912	0.839165	0.83322	0.833374	0.837697	0.836824	0.833595	0.832229	0.832938	0.835715	0.846526	0.845009	0.835626	0.831635	0.830453	0.836431	0.83471	0.838387	0.836076	0.835895	0.835512	0.834232	0.830661	0.829453	0.830058
	3	0.817451	0.823161	0.823567	0.82797	0.832349	0.831087	0.838721	0.847528	0.844614	0.84464	0.847776	0.849962	0.850794	0.857279	0.854754	0.859502	0.856242	0.854545	0.856555	0.862546	0.864268	0.86638	0.869565	0.872592	0.876492	0.878097	0.877656	0.884266	0.883028	0.876141	0.876502	0.877589	0.880833	0.883028	0.886207	0.880906	0.877573	0.874768	0.874397	0.877073	0.875729	0.874667	0.872973	0.873706	0.86854	0.867821	0.867422	0.864505
	2	0.851245	0.863314	0.858007	0.861509	0.863813	0.862233	0.866519	0.869666	0.873509	0.87788	0.881403	0.886478	0.884888	0.886206	0.882718	0.88726	0.884138	0.885225	0.885461	0.891252	0.895069	0.898358	0.894382	0.900029	0.90429	0.907651	0.908787	0.913366	0.912872	0.911596	0.910408	0.909799	0.914588	0.915009	0.912243	0.913797	0.913832	0.909753	0.906591	0.910806	0.909178	0.90906	0.90887	0.907286	0.90364	0.90091	0.902046	0.902193
	1	0.870839	0.879115	0.88057	0.885	0.885723	0.889578	0.890682	0.89446	0.893162	0.893811	0.900309	0.905242	0.907695	0.910982	0.912131	0.914818	0.911976	0.911677	0.914562	0.919207	0.921199	0.922841	0.926135	0.925966	0.930588	0.932933	0.93473	0.938962	0.937219	0.935192	0.933922	0.938149	0.941603	0.939626	0.936157	0.93732	0.939734	0.935375	0.934795	0.935937	0.936415	0.941792	0.937846	0.933539	0.929535	0.927114	0.92363	0.925788
	0	0.872921	0.877922	0.885741	0.892939	0.897122	0.899181	0.902722	0.908434	0.908699	0.908105	0.912569	0.9166	0.920562	0.922517	0.923588	0.924156	0.925862	0.922931	0.930056	0.932729	0.934228	0.938803	0.940059	0.940953	0.943063	0.948182	0.951301	0.952247	0.949827	0.947883	0.949769	0.955158	0.957923	0.956282	0.954064	0.957038	0.955533	0.953497	0.953479	0.953808	0.952794	0.952428	0.955641	0.951281	0.947111	0.94726	0.945419	0.942805
	-1	0.874455	0.876577	0.884238	0.889565	0.897581	0.904582	0.906873	0.911476	0.909681	0.911554	0.915084	0.920803	0.925793	0.924454	0.926006	0.92357	0.926275	0.928554	0.933369	0.93082	0.934041	0.937611	0.94082	0.940202	0.942002	0.945807	0.946841	0.945382	0.948546	0.948265	0.948932	0.954779	0.955337	0.957403	0.95716	0.956258	0.953398	0.957039	0.956669	0.955585	0.955959	0.953446	0.953933	0.953545	0.949796	0.949645	0.951073	0.950448
	-2	0.871096	0.873633	0.879369	0.882255	0.892192	0.898038	0.903454	0.90323	0.903109	0.911376	0.915139	0.920685	0.92072	0.919538	0.920552	0.920538	0.918333	0.922795	0.928153	0.929763	0.933506	0.933313	0.934216	0.93551	0.939805	0.941703	0.943572	0.943343	0.945437	0.948432	0.947757	0.951178	0.952986	0.954404	0.954135	0.952558	0.950717	0.952507	0.952766	0.952174	0.954666	0.953073	0.951267	0.951207	0.950734	0.950954	0.950434	0.951746
	-3	0.853925	0.861345	0.868525	0.87329	0.878436	0.882271	0.891371	0.89559	0.897848	0.903796	0.908173	0.906246	0.909365	0.913223	0.917468	0.9164	0.91749	0.920546	0.922288	0.925896	0.931548	0.931754	0.931399	0.931541	0.938425	0.939033	0.94162	0.940888	0.945816	0.949982	0.948384	0.948808	0.950915	0.950853	0.950922	0.949684	0.947448	0.950925	0.949839	0.950957	0.949933	0.94899	0.947316	0.944527	0.944192	0.948092	0.950665	0.948739
	-4	0.831109	0.83804	0.853157	0.862036	0.864854	0.869433	0.875482	0.880049	0.884062	0.891873	0.891779	0.89415	0.893282	0.900257	0.906952	0.909983	0.909328	0.914565	0.917836	0.920515	0.92369	0.926395	0.925403	0.925707	0.93419	0.933822	0.936327	0.935031	0.938063	0.943105	0.947025	0.94558	0.948772	0.948333	0.949456	0.949124	0.948081	0.946729	0.946053	0.949253	0.950121	0.952773	0.954135	0.951919	0.950673	0.952046	0.950491	0.947955
	-5	0.816764	0.82476	0.832694	0.843438	0.844422	0.844922	0.849209	0.852377	0.860118	0.866135	0.878183	0.883656	0.88242	0.883052	0.892038	0.897411	0.892641	0.899419	0.904928	0.910382	0.914016	0.917449	0.918807	0.920694	0.922555	0.924155	0.924348	0.928201	0.933197	0.93857	0.940223	0.940509	0.943653	0.944269	0.945869	0.94843	0.949324	0.949856	0.949837	0.946815	0.949897	0.948309	0.949669	0.95049	0.953485	0.95308	0.948281	0.946142
	-6	0.795344	0.799879	0.809801	0.816995	0.819972	0.820129	0.826516	0.826776	0.825901	0.836943	0.854085	0.860232	0.867365	0.867483	0.87093	0.873093	0.87991	0.883654	0.886613	0.89126	0.897094	0.904747	0.910752	0.911079	0.91512	0.918493	0.919702	0.92175	0.926687	0.93099	0.928003	0.93344	0.937057	0.93702	0.94118	0.941906	0.94143	0.945635	0.945771	0.945158	0.942236	0.942573	0.944458	0.946931	0.945506	0.945974	0.945061	0.945113
	-7	0.777758	0.774733	0.778352	0.78456	0.793877	0.794826	0.79907	0.798328	0.80127	0.808893	0.821022	0.832228	0.833739	0.839564	0.838907	0.84682	0.85518	0.86292	0.864204	0.868706	0.878943	0.886864	0.887952	0.894	0.903538	0.908588	0.913895	0.913114	0.916211	0.916704	0.921484	0.927049	0.929588	0.928271	0.933859	0.937014	0.934808	0.938081	0.939924	0.941187	0.939357	0.937837	0.939249	0.939253	0.940589	0.942146	0.940047	0.940009
	-8	0.758665	0.762271	0.759225	0.76437	0.767595	0.769354	0.773372	0.779949	0.776309	0.78134	0.795823	0.806337	0.805817	0.807731	0.808356	0.82035	0.820749	0.829868	0.834714	0.838011	0.849042	0.859056	0.861763	0.870574	0.882194	0.888217	0.893693	0.896397	0.89574	0.895375	0.896965	0.90554	0.912479	0.916282	0.918235	0.921992	0.926483	0.930093	0.934298	0.932655	0.93247	0.936038	0.934721	0.937251	0.93259	0.932868	0.935301	0.93527
	-9	0.758823	0.756822	0.753852	0.747525	0.747659	0.751984	0.764239	0.766738	0.7668	0.772316	0.786102	0.787063	0.786932	0.786044	0.79418	0.800276	0.79924	0.803525	0.804237	0.804892	0.81647	0.833424	0.841467	0.849412	0.855438	0.867177	0.872448	0.868905	0.867589	0.870034	0.873349	0.877843	0.888105	0.893038	0.898619	0.90245	0.91127	0.921141	0.927229	0.918978	0.919524	0.93048	0.931814	0.932595	0.927444	0.932279	0.9325	0.934006
	-10	0.753138	0.75723	0.752191	0.747034	0.752508	0.753788	0.760619	0.766094	0.767031	0.765414	0.775788	0.780361	0.780133	0.781299	0.78909	0.786803	0.786725	0.787453	0.788646	0.790085	0.799845	0.817734	0.819571	0.827846	0.83552	0.842341	0.843256	0.844309	0.847691	0.849341	0.861106	0.868332	0.878215	0.886275	0.889211	0.889305	0.89853	0.906252	0.914357	0.924218	0.915308	0.912763	0.932341	0.929681	0.929911	0.929269	0.928308	0.931563
	-11	0.767765	0.7704	0.768042	0.767957	0.768136	0.761244	0.767229	0.776149	0.772811	0.774102	0.772709	0.768427	0.769465	0.778682	0.788977	0.79235	0.786668	0.777787	0.783603	0.786703	0.79668	0.805568	0.812429	0.81044	0.820513	0.833947	0.830535	0.83275	0.835224	0.841106	0.848563	0.862476	0.874462	0.888018	0.887352	0.889313	0.895316	0.895298	0.898399	0.906686	0.908922	0.909759	0.915527	0.916076	0.920864	0.921612	0.919286	0.918915
	-12	0.777372	0.784204	0.774964	0.779677	0.777867	0.772247	0.770013	0.780117	0.781202	0.77373	0.773105	0.77434	0.768736	0.776954	0.78578	0.787724	0.787104	0.782622	0.781663	0.79345	0.799386	0.805831	0.814483	0.813371	0.816253	0.822708	0.828032	0.831569	0.833076	0.83851	0.839595	0.844357	0.863023	0.876578	0.882576	0.887901	0.89029	0.891552	0.893139	0.897819	0.897916	0.902801	0.909598	0.910802	0.912039	0.915749	0.91418	0.915753
	-13	0.77677	0.785792	0.78569	0.783492	0.783614	0.783267	0.784364	0.777462	0.78855	0.782928	0.778979	0.779744	0.770465	0.782003	0.782977	0.790693	0.792056	0.789181	0.790106	0.799987	0.80915	0.809947	0.815308	0.818251	0.813122	0.816801	0.8239	0.825437	0.829747	0.83704	0.838444	0.84501	0.858417	0.869237	0.873466	0.880093	0.877199	0.878868	0.882268	0.889319	0.897051	0.900771	0.903585	0.902595	0.904054	0.908973	0.911844	0.908995
	-14	0.782731	0.782704	0.790349	0.789729	0.782574	0.787031	0.800307	0.768395	0.772436	0.791016	0.784652	0.786316	0.775788	0.783831	0.791548	0.803098	0.802932	0.800893	0.799066	0.796555	0.804382	0.806592	0.814812	0.820348	0.820735	0.817227	0.817811	0.820363	0.82619	0.829222	0.831299	0.839201	0.848055	0.861934	0.862356	0.864998	0.872715	0.874425	0.878987	0.879978	0.891083	0.896031	0.895053	0.892632	0.898674	0.898854	0.902165	0.903548
	-15	0.792608	0.795913	0.785148	0.78193	0.780517	0.789547	0.79828	0.809173	0.808103	0.802495	0.797264	0.793094	0.784115	0.792408	0.798744	0.804714	0.803372	0.808626	0.810472	0.794969	0.805012	0.809371	0.810381	0.815099	0.815015	0.810416	0.813052	0.817811	0.819536	0.8235	0.82098	0.823052	0.833973	0.848068	0.856544	0.864755	0.869251	0.863583	0.871554	0.872617	0.877563	0.884197	0.887883	0.887886	0.895883	0.898467	0.898851	0.899715
	-16	0.799385	0.798322	0.800657	0.790423	0.792463	0.801189	0.80367	0.808126	0.809407	0.807314	0.808687	0.806214	0.800196	0.803539	0.806306	0.805124	0.79941	0.80302	0.811877	0.799446	0.799354	0.806437	0.804767	0.806169	0.807347	0.808248	0.816311	0.816182	0.815188	0.818373	0.818525	0.818092	0.827889	0.833204	0.840354	0.851537	0.857747	0.85865	0.861328	0.863591	0.873411	0.880724	0.88001	0.881847	0.887093	0.891204	0.896042	0.899682
	-17	0.802867	0.811238	0.80907	0.80393	0.806954	0.80604	0.808273	0.816967	0.812333	0.815591	0.819461	0.817452	0.81002	0.806094	0.810889	0.821272	0.810273	0.803701	0.809922	0.806844	0.795819	0.810324	0.805576	0.797414	0.805956	0.807368	0.810946	0.823457	0.814457	0.819623	0.815894	0.816979	0.819882	0.827056	0.833965	0.841587	0.848778	0.856016	0.858635	0.862747	0.870438	0.877202	0.881219	0.879485	0.879321	0.881435	0.88593	0.894352
	-18	0.819722	0.816411	0.823202	0.818532	0.818904	0.820308	0.815849	0.823444	0.820941	0.822173	0.829647	0.82346	0.814377	0.815061	0.825837	0.826181	0.816002	0.813356	0.803094	0.799765	0.796053	0.805391	0.802127	0.798625	0.809119	0.808368	0.803668	0.804609	0.817151	0.831526	0.800523	0.819939	0.81797	0.825481	0.841044	0.838924	0.83836	0.84724	0.849028	0.852418	0.862324	0.875	0.878435	0.876167	0.880373	0.88239	0.8843	0.889595
	-19	0.833226	0.823284	0.828985	0.827993	0.82286	0.819695	0.818243	0.816213	0.820375	0.826268	0.821596	0.822211	0.822028	0.824536	0.827975	0.822955	0.820665	0.819049	0.808122	0.804101	0.799862	0.805215	0.809849	0.807547	0.808933	0.811256	0.809218	0.805575	0.804908	0.818238	0.827233	0.819956	0.819411	0.824589	0.834581	0.833511	0.828082	0.838805	0.843112	0.849222	0.854736	0.862865	0.868451	0.869895	0.873171	0.880913	0.882205	0.882552
	-20	0.836511	0.836727	0.834256	0.825522	0.817996	0.824427	0.822869	0.822571	0.825804	0.819652	0.823447	0.818035	0.82037	0.829593	0.823528	0.824138	0.818909	0.811589	0.810572	0.805334	0.809813	0.809926	0.80616	0.808347	0.810088	0.811941	0.821782	0.815801	0.809947	0.811475	0.818219	0.812683	0.810888	0.815149	0.820812	0.824856	0.824246	0.835503	0.836317	0.842377	0.850002	0.853627	0.856354	0.862326	0.86864	0.875245	0.875973	0.87717
	-21	0.842575	0.839189	0.839332	0.835123	0.829439	0.827712	0.826298	0.82535	0.822488	0.822447	0.820105	0.824576	0.819284	0.824075	0.826159	0.821415	0.821532	0.816965	0.809875	0.810206	0.81467	0.811879	0.8134	0.812824	0.805138	0.807554	0.811681	0.815061	0.814742	0.809737	0.80944	0.804134	0.810799	0.807686	0.817682	0.818013	0.82382	0.826554	0.82729	0.833654	0.845344	0.850386	0.852226	0.85808	0.866455	0.87011	0.86899	0.874377
	-22	0.844795	0.836864	0.840485	0.84507	0.839669	0.832147	0.82922	0.819213	0.817318	0.826293	0.820346	0.819959	0.817747	0.817848	0.822529	0.817399	0.818372	0.815119	0.808351	0.809388	0.814771	0.816744	0.817217	0.819408	0.815107	0.810727	0.809814	0.813081	0.8154	0.811605	0.811317	0.811883	0.808785	0.807182	0.813759	0.815741	0.818694	0.823257	0.825852	0.833866	0.842214	0.852694	0.849657	0.858541	0.86101	0.864838	0.863614	0.874688
	-23	0.84713	0.845518	0.847227	0.851435	0.846758	0.84055	0.835674	0.830224	0.827426	0.829191	0.826229	0.824024	0.821895	0.817426	0.818599	0.819282	0.81943	0.813592	0.812695	0.816013	0.809625	0.815132	0.814942	0.817481	0.812109	0.812567	0.819958	0.819233	0.814741	0.810965	0.80395	0.804769	0.808619	0.810975	0.811204	0.815241	0.816746	0.826383	0.825399	0.832596	0.837214	0.845877	0.844361	0.849468	0.853368	0.855493	0.85866	0.865297
	-24	0.849645	0.852168	0.850664	0.855014	0.855338	0.850162	0.843456	0.830981	0.831307	0.835129	0.830414	0.833812	0.828401	0.825369	0.822405	0.826463	0.824237	0.81604	0.814797	0.81498	0.815647	0.822565	0.821421	0.816843	0.808713	0.808861	0.817567	0.817544	0.814822	0.808985	0.806981	0.804318	0.802909	0.808707	0.809781	0.806972	0.811365	0.817302	0.817392	0.819921	0.829869	0.835931	0.839843	0.838896	0.845911	0.842829	0.851455	0.859808
	-25	0.853313	0.850061	0.848796	0.851524	0.857296	0.854991	0.847413	0.834698	0.827327	0.830162	0.825459	0.83616	0.829907	0.834108	0.829252	0.826098	0.820776	0.815639	0.821987	0.813697	0.81505	0.822374	0.822065	0.824298	0.81918	0.811759	0.814307	0.81803	0.818333	0.805333	0.803229	0.805725	0.805288	0.810874	0.814561	0.814201	0.808435	0.811974	0.809239	0.810677	0.820421	0.829178	0.834172	0.833032	0.842624	0.839639	0.841379	0.84788
	-26	0.855562	0.849499	0.844368	0.852343	0.857331	0.858783	0.847921	0.839539	0.832528	0.832327	0.829194	0.833865	0.834732	0.831845	0.833648	0.832491	0.816756	0.812432	0.817754	0.814363	0.818648	0.822249	0.823638	0.823141	0.822118	0.820456	0.814332	0.812127	0.810596	0.804026	0.802797	0.804172	0.806777	0.814213	0.816607	0.818023	0.815006	0.812763	0.808105	0.808653	0.816588	0.820248	0.822319	0.82697	0.835903	0.832891	0.832212	0.835919
	-27	0.851772	0.847735	0.854222	0.852887	0.849072	0.848129	0.849848	0.837961	0.833671	0.830723	0.830873	0.829022	0.832883	0.83077	0.835072	0.831867	0.822672	0.820041	0.815977	0.820258	0.820895	0.818854	0.818357	0.821308	0.825025	0.829184	0.823848	0.81086	0.804907	0.800581	0.799774	0.800006	0.804323	0.81033	0.813927	0.816706	0.814825	0.814506	0.815204	0.809	0.814145	0.823277	0.819505	0.822543	0.821685	0.818811	0.816635	0.825641
	-28	0.849327	0.850703	0.855804	0.857374	0.847952	0.848449	0.845342	0.837508	0.829199	0.827553	0.825576	0.825779	0.832551	0.833717	0.830602	0.825372	0.824384	0.825956	0.822341	0.821195	0.820721	0.819989	0.815581	0.82224	0.820485	0.823585	0.820595	0.812751	0.811706	0.808658	0.805772	0.802133	0.80146	0.809052	0.814575	0.808117	0.809551	0.811911	0.814937	0.809614	0.810266	0.813407	0.814723	0.816506	0.817827	0.818312	0.820436	0.818482
	-29	0.852453	0.847078	0.845718	0.845971	0.842834	0.843635	0.840677	0.837963	0.829145	0.828381	0.823597	0.822317	0.827065	0.825281	0.820869	0.815346	0.820476	0.822903	0.827248	0.819505	0.814056	0.81493	0.818631	0.822223	0.820641	0.816897	0.822932	0.819377	0.811653	0.808711	0.805494	0.800646	0.800051	0.804887	0.815615	0.813089	0.81209	0.808416	0.802877	0.805746	0.800325	0.799194	0.800605	0.812107	0.810643	0.808692	0.817714	0.817751
	-30	0.850861	0.853843	0.852111	0.844344	0.842008	0.837309	0.841227	0.835072	0.827124	0.827196	0.826728	0.821498	0.822389	0.819751	0.818667	0.815332	0.820053	0.818625	0.821819	0.814897	0.811071	0.811703	0.819398	0.826593	0.817271	0.811903	0.815388	0.810115	0.801638	0.801476	0.800827	0.801315	0.799371	0.802049	0.813	0.812947	0.811	0.805218	0.797519	0.796718	0.792198	0.791288	0.800038	0.803264	0.809289	0.805157	0.808164	0.804326
	-31	0.846542	0.846788	0.848344	0.84648	0.842655	0.843232	0.834227	0.826134	0.825879	0.823876	0.818163	0.813963	0.819387	0.819979	0.814487	0.81632	0.818039	0.816493	0.815052	0.810793	0.805414	0.80484	0.814242	0.814987	0.806538	0.80636	0.81006	0.804975	0.798693	0.797452	0.796109	0.800063	0.799238	0.799225	0.803435	0.805215	0.804088	0.796458	0.788839	0.789295	0.789587	0.781059	0.789388	0.798193	0.804347	0.803732	0.806501	0.799762
	-32	0.847831	0.846502	0.844266	0.843966	0.839208	0.836065	0.831508	0.822459	0.820875	0.821284	0.81159	0.805686	0.811697	0.813812	0.809313	0.812936	0.814448	0.814981	0.809342	0.808221	0.806692	0.805963	0.81247	0.804816	0.796197	0.798853	0.801303	0.800202	0.798965	0.797323	0.787892	0.78662	0.787969	0.797403	0.80456	0.797471	0.792688	0.791816	0.784598	0.785381	0.784062	0.77496	0.781823	0.785768	0.79085	0.792692	0.797398	0.79722
	-33	0.849205	0.848146	0.844202	0.840868	0.837658	0.833117	0.826891	0.82166	0.819988	0.814358	0.80777	0.803502	0.803035	0.805988	0.80672	0.80677	0.809633	0.811629	0.804607	0.807613	0.806686	0.805839	0.802799	0.798111	0.793953	0.7932	0.79232	0.791066	0.795818	0.7949	0.793409	0.785071	0.779421	0.790383	0.802091	0.791977	0.78516	0.78791	0.783349	0.781912	0.782627	0.776479	0.774972	0.778943	0.777171	0.779967	0.786274	0.789285
	-34	0.843195	0.844515	0.844113	0.836823	0.83057	0.829278	0.822257	0.820392	0.820034	0.813257	0.807799	0.803742	0.804603	0.802128	0.804616	0.806303	0.806409	0.80549	0.799941	0.801075	0.803059	0.800971	0.791761	0.790494	0.791707	0.795344	0.789627	0.784564	0.78355	0.789581	0.787064	0.784651	0.779648	0.781205	0.782607	0.786274	0.786913	0.782418	0.781194	0.780457	0.780895	0.771686	0.772922	0.772929	0.767975	0.769864	0.781187	0.778358
	-35	0.837268	0.833273	0.835411	0.833155	0.829805	0.823533	0.819528	0.814036	0.811954	0.805499	0.801481	0.802774	0.808015	0.801814	0.802062	0.798878	0.798551	0.792884	0.790161	0.795226	0.799185	0.793373	0.783053	0.784484	0.783154	0.788069	0.781264	0.783165	0.779798	0.778803	0.775651	0.771951	0.771016	0.771735	0.774951	0.780685	0.780664	0.774794	0.779058	0.772935	0.7778	0.766866	0.76688	0.768268	0.764773	0.768518	0.772402	0.766938
	-36	0.832329	0.828114	0.825068	0.824333	0.819939	0.816542	0.817194	0.810343	0.802217	0.800573	0.804293	0.800237	0.803338	0.797414	0.79671	0.799405	0.791109	0.787097	0.786117	0.79496	0.791792	0.787844	0.78189	0.785126	0.783413	0.779391	0.774798	0.770101	0.767737	0.770997	0.77231	0.766528	0.761565	0.769204	0.776577	0.78003	0.776926	0.768974	0.773476	0.772244	0.771752	0.76896	0.768336	0.766764	0.759643	0.755946	0.759242	0.758583
	-37	0.836616	0.822898	0.814877	0.810727	0.805259	0.805222	0.807509	0.802462	0.794617	0.794592	0.799213	0.793113	0.791876	0.791937	0.79098	0.790423	0.788266	0.787046	0.783392	0.787545	0.783439	0.774805	0.774927	0.781694	0.773158	0.769511	0.76876	0.769386	0.766261	0.760376	0.757805	0.757306	0.75633	0.763001	0.764882	0.768949	0.769462	0.761448	0.757488	0.757459	0.760475	0.765573	0.764905	0.761252	0.753348	0.752305	0.753193	0.747813
	-38	0.833036	0.824527	0.814577	0.808685	0.80114	0.797131	0.799632	0.797048	0.784879	0.776422	0.779147	0.782239	0.779842	0.775401	0.778358	0.778575	0.777843	0.778665	0.780507	0.77938	0.775627	0.766558	0.763876	0.768233	0.768103	0.767368	0.762223	0.763637	0.763771	0.759981	0.754301	0.749713	0.747987	0.75103	0.75034	0.753786	0.763185	0.755055	0.751043	0.750201	0.752984	0.754217	0.75768	0.753232	0.745182	0.744542	0.747879	0.742881
	-39	0.829706	0.822582	0.811184	0.804801	0.799774	0.79637	0.796063	0.791825	0.781696	0.771871	0.770219	0.766338	0.765282	0.766348	0.766425	0.7673	0.764388	0.767487	0.767159	0.764374	0.761809	0.75985	0.761004	0.76285	0.757827	0.763416	0.75794	0.754528	0.751992	0.755022	0.750559	0.748132	0.746016	0.744795	0.744785	0.740284	0.743502	0.747153	0.75192	0.750471	0.750941	0.748356	0.74893	0.746537	0.736831	0.732994	0.734939	0.735605
	-40	0.822009	0.814295	0.80189	0.793857	0.788106	0.786285	0.785426	0.780862	0.773565	0.765961	0.759729	0.755142	0.752076	0.757641	0.758467	0.755512	0.760293	0.762434	0.757441	0.757657	0.751749	0.751611	0.753314	0.750402	0.748655	0.750218	0.748896	0.747628	0.747238	0.748991	0.749221	0.743193	0.737007	0.738711	0.73698	0.735876	0.737225	0.736384	0.740775	0.740808	0.741153	0.743045	0.745985	0.738838	0.73303	0.731683	0.729468	0.727122
	-41	0.807994	0.797565	0.7864	0.784448	0.774272	0.773654	0.771498	0.768508	0.76214	0.757436	0.754699	0.749588	0.73779	0.74536	0.748388	0.748067	0.748083	0.752687	0.754758	0.751497	0.749794	0.750495	0.745332	0.747213	0.74159	0.738504	0.739966	0.740263	0.741203	0.738278	0.737334	0.732226	0.725606	0.728002	0.72706	0.728764	0.732273	0.735211	0.732282	0.729207	0.730724	0.736071	0.734067	0.733106	0.731947	0.726641	0.727924	0.72421
	-42	0.791876	0.778515	0.768321	0.763546	0.758773	0.759302	0.762869	0.760124	0.750087	0.746064	0.748195	0.735956	0.728003	0.732489	0.738876	0.740296	0.738064	0.739622	0.744536	0.746868	0.747235	0.739767	0.739584	0.740039	0.736302	0.727984	0.725952	0.727142	0.730171	0.726158	0.729294	0.72522	0.72239	0.726353	0.723071	0.719796	0.71935	0.720799	0.726963	0.724146	0.721659	0.728354	0.727214	0.727929	0.726914	0.720663	0.722739	0.717795
	-43	0.774249	0.76345	0.759045	0.754916	0.74782	0.745989	0.74027	0.74226	0.745834	0.740796	0.73686	0.731191	0.720197	0.724165	0.729517	0.732038	0.733385	0.73335	0.733313	0.732894	0.731527	0.725818	0.726244	0.729986	0.727796	0.720426	0.721687	0.719737	0.716524	0.719025	0.719018	0.714629	0.713794	0.717011	0.71475	0.713373	0.715744	0.713001	0.710054	0.710366	0.708859	0.71409	0.717716	0.719816	0.717264	0.71533	0.719023	0.718504
	-44	0.762628	0.750162	0.743716	NA	0.729678	0.718974	0.723541	0.73106	0.732102	0.731329	0.729239	0.722416	0.712757	0.710722	0.720676	0.718246	0.723628	0.725111	0.723758	0.717327	0.717785	0.714278	0.715001	0.716755	0.714025	0.71461	0.713457	0.708452	0.710062	0.705984	0.70846	0.707011	0.709036	0.711854	0.709076	0.704109	0.702598	0.700041	0.703424	0.703421	0.702443	0.707463	0.705474	0.702413	0.705535	0.709999	0.708096	0.711097
	-45	0.746697	0.73652	0.723407	0.717296	0.70976	0.704848	0.710705	0.716069	0.722043	0.713767	0.70858	0.700913	0.699431	0.69881	0.702329	0.707575	0.70933	0.715607	0.713815	0.710587	0.705168	0.700594	0.702727	0.699408	0.701664	0.697454	0.694726	0.695904	0.696025	0.695496	0.69708	0.696618	0.699907	0.702125	0.705973	0.705358	0.703951	0.696382	0.695547	0.694937	0.695086	0.698427	0.691683	0.686666	0.688843	0.69686	0.699988	0.704024
	-46	0.721835	0.710651	0.702823	0.694578	0.694098	0.693226	0.693979	0.707415	0.70796	0.699695	0.693875	0.686546	0.686394	0.687418	0.693581	0.694371	0.693747	0.700958	0.704484	0.698537	0.693624	0.686761	0.685254	0.689391	0.688205	0.682616	0.683509	0.687382	0.688598	0.691133	0.686982	0.682708	0.684181	0.688803	0.694666	0.699738	0.695091	0.688802	0.686994	0.686264	0.689007	0.684504	0.67972	0.679651	0.677403	0.67923	0.683295	0.686849
	-47	0.705941	0.699635	0.693022	0.68058	0.680769	0.681861	0.67944	0.688967	0.688993	0.68855	0.688887	0.679142	0.67895	0.678357	0.683946	0.687651	0.683209	0.685027	0.688098	0.688186	0.679189	0.677607	0.67473	0.677707	0.674118	0.672695	0.678131	0.681324	0.684189	0.683821	0.684426	0.68177	0.678915	0.676003	0.677931	0.684363	0.68727	0.684299	0.681679	0.679142	0.678304	0.671866	0.665628	0.670606	0.673091	0.674199	0.672913	0.676735
	-48	0.695322	0.699924	0.692405	0.675593	0.664155	0.660868	0.66391	0.666202	0.669346	0.667631	0.671843	0.666547	0.668724	0.679294	0.6811	0.678778	0.675354	0.675172	0.674817	0.671577	0.66893	0.66544	0.666561	0.667982	0.673448	0.677252	0.67847	0.679118	0.677733	0.676616	0.680568	0.674815	0.672328	0.664878	0.664501	0.66997	0.67404	0.676033	0.672805	0.670889	0.662787	0.663238	0.659815	0.660825	0.666859	0.669715	0.673507	0.675199
	-49	0.689426	0.685664	0.670881	0.662248	0.653613	0.650052	0.655446	0.65673	0.665322	0.665422	0.666501	0.661464	0.657998	0.661909	0.663406	0.666355	0.668802	0.671687	0.667207	0.661242	0.658597	0.653377	0.653009	0.654841	0.662281	0.669794	0.670781	0.671627	0.672062	0.671904	0.669955	0.663077	0.657135	0.651302	0.652639	0.655396	0.653894	0.655578	0.653672	0.650546	0.646961	0.648037	0.65143	0.654307	0.657487	0.656492	0.655233	0.661855
	-50	0.673207	0.669788	0.656511	0.654008	0.652451	0.651913	0.65442	0.658243	0.665112	0.670769	0.671057	0.663331	0.655613	0.65473	0.657601	0.659463	0.666753	0.668923	0.6682	0.662762	0.654602	0.642805	0.641806	0.646246	0.647553	0.652865	0.652327	0.65175	0.656971	0.659731	0.657609	0.651811	0.650997	0.645497	0.641353	0.639364	0.640358	0.637283	0.630908	0.630271	0.629262	0.63565	0.637664	0.639548	0.639264	0.639386	0.639823	0.637488
	-51	0.653797	0.654943	0.652955	0.654222	0.650678	0.654107	0.655328	0.657906	0.662972	0.66768	0.665696	0.664186	0.663453	0.660353	0.65738	0.655303	0.657921	0.657685	0.656436	0.649446	0.646526	0.638073	0.636987	0.640207	0.639696	0.643621	0.646345	0.643977	0.636852	0.637767	0.638628	0.636578	0.636466	0.629811	0.622746	0.620572	0.618705	0.616556	0.614328	0.613303	0.611557	0.614059	0.612311	0.617959	0.614822	0.618459	0.621951	0.618706
	-52	0.646275	0.64179	0.645907	0.641319	0.640183	0.645266	0.646561	0.646348	0.653286	0.653034	0.654614	0.653308	0.65616	0.652263	0.649341	0.651435	0.652897	0.653061	0.650764	0.639752	0.633617	0.630597	0.636052	0.637388	0.63917	0.637227	0.631221	0.623133	0.620606	0.620191	0.613621	0.612077	0.613408	0.615718	0.608898	0.608559	0.607415	0.604411	0.605775	0.607946	0.608107	0.610715	0.603836	0.605721	0.601297	0.599648	0.600373	0.59973
	-53	0.644464	0.635084	0.63064	0.636219	0.636994	0.636728	0.639014	0.643438	0.6502	0.646478	0.649731	0.651548	0.65709	0.656561	0.651771	0.647395	0.644689	0.640898	0.640148	0.631379	0.624924	0.625726	0.628612	0.629178	0.631489	0.627584	0.622311	0.611558	0.607784	0.60376	0.603806	0.602062	0.595615	0.592343	0.59323	0.595404	0.596089	0.591392	0.598958	0.598098	0.597477	0.596987	0.598173	0.599493	0.595726	0.593679	0.590734	0.586381
	-54	0.636591	0.63373	0.631052	0.633747	0.643234	0.642769	0.642785	0.643315	0.649824	0.655911	0.660337	0.659404	0.655109	0.646891	0.640907	0.641481	0.638783	0.636818	0.632346	0.624924	0.620148	0.624013	0.620876	0.615792	0.614716	0.616111	0.618055	0.608529	0.607788	0.606358	0.605883	0.601318	0.589132	0.582853	0.577411	0.573657	0.57184	0.569215	0.575987	0.573706	0.574575	0.579451	0.587565	0.598148	0.596556	0.595319	0.594139	0.589026
	-55	0.624579	0.626103	0.631919	0.641526	0.647269	0.644387	0.638229	0.642168	0.649409	0.655693	0.655731	0.651564	0.643671	0.638354	0.634753	0.635858	0.635332	0.627114	0.621893	0.616838	0.612928	0.608195	0.607159	0.604255	0.604764	0.600317	0.605879	0.602965	0.596736	0.596539	0.594498	0.594333	0.594781	0.592222	0.580906	0.563994	0.55257	0.544746	0.541438	0.546054	0.552688	0.562215	0.570745	0.578802	0.581956	0.583994	0.582384	0.579315
	-56	0.62501	0.625594	0.63312	0.637587	0.638683	0.635977	0.633988	0.634603	0.637778	0.641514	0.64307	0.641333	0.636656	0.631747	0.629149	0.624092	0.624726	0.626087	0.621895	0.617599	0.608067	0.599178	0.594282	0.594388	0.596171	0.599494	0.599041	0.598913	0.593639	0.589934	0.587111	0.583429	0.58158	0.58174	0.585093	0.580778	0.57133	0.554245	0.52948	0.519649	0.52772	0.529009	0.535543	0.547782	0.564423	0.565463	0.560312	0.559231
	-57	0.633771	0.6283	0.62728	0.624939	0.627219	0.625802	0.626148	0.625862	0.627892	0.628048	0.628629	0.628718	0.62069	0.61841	0.616485	0.611437	0.606933	0.608367	0.60941	0.608159	0.603771	0.598692	0.600907	0.600261	0.598256	0.59985	0.59754	0.597476	0.596297	0.591072	0.588074	0.582408	0.582383	0.578993	0.579867	0.57729	0.577074	0.571713	0.559835	0.545727	0.541058	0.537267	0.537399	0.546065	0.554479	0.549879	0.541165	0.543903
	-58	0.628248	0.627881	0.620186	0.613743	0.612911	0.610281	0.610324	0.611936	0.611344	0.61478	0.613279	0.614408	0.613394	0.606151	0.594963	0.591985	0.595704	0.596566	0.600158	0.595395	0.591031	0.592624	0.602368	0.603046	0.598641	0.596433	0.591834	0.593215	0.587492	0.579353	0.581706	0.58192	0.578721	0.571905	0.563195	0.556212	0.552256	0.5557	0.552741	0.548029	0.549506	0.551775	0.549281	0.549766	0.548658	0.540352	0.528511	0.527455
	-59	0.608907	0.61718	0.619322	0.615428	0.610896	0.60878	0.60386	0.60189	0.601487	0.602782	0.600912	0.598313	0.59551	0.58515	0.580794	0.583426	0.586236	0.584515	0.579163	0.577664	0.575202	0.578152	0.581024	0.585372	0.587967	0.588278	0.58462	0.580591	0.574675	0.573182	0.569659	0.567911	0.558858	0.553914	0.546087	0.539712	0.537769	0.541367	0.543766	0.542517	0.539306	0.538629	0.53824	0.535004	0.535864	0.540393	0.533858	0.528317
	-60	0.601488	0.606028	0.608966	0.609637	0.604785	0.600227	0.590361	0.583852	0.580893	0.584755	0.5838	0.579473	0.57464	0.56644	0.563087	0.561915	0.564696	0.570459	0.571519	0.572562	0.568235	0.569869	0.570782	0.570618	0.569224	0.570477	0.566227	0.564571	0.560029	0.559868	0.557703	0.551087	0.543834	0.540318	0.532452	0.528724	0.528685	0.531741	0.532631	0.533413	0.533769	0.533185	0.530378	0.527335	0.527217	0.536564	0.531495	0.525108
	-61	0.586152	0.592172	0.596473	0.59542	0.591796	0.587998	0.58125	0.575954	0.570095	0.570641	0.574209	0.575648	0.571025	0.567493	0.56711	0.564838	0.561978	0.563508	0.561687	0.557841	0.55683	0.559738	0.558321	0.556588	0.554048	0.551816	0.549099	0.546583	0.543933	0.53952	0.532934	0.535261	0.530527	0.525759	0.527475	0.523115	0.523768	0.529829	0.526266	0.523747	0.523935	0.527758	0.53178	0.529054	0.528415	0.529767	0.525529	0.521627
	-62	0.56547	0.567235	0.569336	0.56969	0.571699	0.571248	0.57202	0.565294	0.567363	0.567583	0.570406	0.571424	0.568643	0.568001	0.558031	0.556002	0.550244	0.548824	0.545458	0.542526	0.543543	0.544725	0.544771	0.540322	0.540099	0.53486	0.532319	0.528483	0.528128	0.527863	0.528481	0.529783	0.525735	0.528672	0.528153	0.522153	0.521865	0.515408	0.510716	0.515919	0.518414	0.520424	0.525997	0.520775	0.518211	0.520921	0.517257	0.513045
	-63	0.554599	0.555202	0.556236	0.557315	0.558284	0.556597	0.557748	0.555652	0.548892	0.547479	0.548294	0.550624	0.547649	0.545484	0.540842	0.533673	0.532432	0.536586	0.532871	0.527757	0.528369	0.522871	0.519297	0.521634	0.524635	0.527713	0.527621	0.525297	0.525501	0.526725	0.525651	0.530675	0.53078	0.524964	0.514975	0.509923	0.505098	0.507167	0.51199	0.5121	0.516863	0.52113	0.528283	0.524704	0.519279	0.517141	0.512489	0.509683
	-64	0.537501	0.535548	0.539936	0.550613	0.546083	0.542596	0.536428	0.531024	0.528896	0.528723	0.530235	0.520915	0.514209	0.511356	0.5126	0.510846	0.514773	0.51752	0.517085	0.513907	0.510753	0.502847	0.50594	0.508318	0.511709	0.51193	0.512628	0.511586	0.51323	0.512786	0.507123	0.508246	0.50684	0.512933	0.509792	0.505019	0.500807	0.504456	0.502494	0.506958	0.51225	0.513338	0.508998	0.509479	0.509872	0.509523	0.511323	0.508334
	-65	0.50518	0.512539	0.512373	0.508847	0.509853	0.50522	0.49513	0.496735	0.500578	0.504065	0.496624	0.488724	0.483962	0.478387	0.479267	0.483235	0.485868	0.484335	0.491954	0.493692	0.49179	0.492134	0.490939	0.493011	0.496044	0.495597	0.499165	0.497871	0.50161	0.498462	0.495326	0.494137	0.494138	0.495381	0.494341	0.49569	0.48873	0.48815	0.488096	0.492209	0.491406	0.501561	0.502115	0.505371	0.495779	0.487581	0.492506	0.502775
[truncated: 312 more columns]
